# Supplementary material for: Hyperaccumulation of Gadolinium by Methylorubrum extorquens AM1 Reveals Impacts of Lanthanides on Cellular Processes Beyond Methylotrophy
Source: Front Microbiol. 2022 Mar 17;13:820327. doi: 10.3389/fmicb.2022.820327 (PMC8969499; doi:10.3389/fmicb.2022.820327)
Supplement: Supplementary file 1 [file Data_Sheet_1.CSV]

Supplementary Table S1��Dataset of transcriptomics analysis. All replicates were sequenced at the Microbial Genome Sequencing Center (MiGS, Pittsburgh, PA, USA) with 2x50 bp paired-end reads with a target depth of >12 million mapped reads. Raw sequencing data was processed on KBase using HiSAT2 for read alignment, StringTie for alignment assemblies, and DESeq2 for differential expression analysis…
gene_id	symbol	name	MDH3_LA1	MDH3_LA2	MDH3_LA3	evoHLn_La1	evoHLn_La2	evoHLn_La3	evoHLn_Gd1	evoHLn_Gd3	log2_fold_change_evo_La_vs_Gd	p_value_evo_La_vs_Gd	q_value_evo_La_vs_Gd	log2_fold_change_MDH3_La_vs_evo_La	p_value_MDH3_La_vs_evo_La	q_value_MDH3_La_vs_evo_La	log2_fold_change_MDH3_La_vs_evo_Gd	p_value_MDH3_La_vs_evo_Gd	q_value_MDH3_La_vs_evo_Gd
MexAM1_META1p0001	dnaA	DNA replication initiator protein, transcriptional regulator of replication and housekeeping genes	199	145	199	4139	11751	10936	8058	3051	-0.406013725	0.409801637	0.759977779	4.304062352	3.73E-22	2.42E-21	3.898048627	4.04E-15	2.63E-14
MexAM1_META1p0002	dnaN	DNA polymerase III, beta-subunit	398	417	515	3484	7078	6971	4588	3460	-0.29027818	0.410504215	0.759977779	2.439264543	1.60E-14	6.65E-14	2.148986364	1.38E-09	5.46E-09
MexAM1_META1p0003	recF	putative RecF protein	41	49	24	499	926	863	444	336	-0.728357762	0.04034288	0.222619672	3.087604824	2.16E-19	1.23E-18	2.359247063	4.93E-10	2.07E-09
MexAM1_META1p0004		Lysine exporter family protein	299	265	285	148	274	232	276	302	0.64260078	0.045217476	0.236507557	-1.646259324	1.01E-08	2.81E-08	-1.003658543	0.001681932	0.003305921
MexAM1_META1p0005	recQ	ATP-dependent DNA helicase	101	56	107	596	865	740	390	467	-0.565170904	0.15888305	0.490382473	1.78848476	1.10E-06	2.55E-06	1.223313857	0.002812223	0.005286946
MexAM1_META1p0006		conserved hypothetical protein	1	1	1	42	51	53	23	34	-0.576826016	0.286814383	0.65432819	4.392319646	3.75E-06	8.35E-06	3.81549363	0.000109345	0.000253739
MexAM1_META1p0007		Hypothetical protein	1088	1049	1239	74	114	117	226	318	1.637060866	2.74E-06	0.000113035	-4.723142635	3.17E-52	8.31E-51	-3.086081769	1.07E-19	1.00E-18
MexAM1_META1p0008	recD	Helicase	345	306	252	111	128	145	102	134	0.073474479	0.838698964	0.95816368	-2.450898757	1.09E-14	4.58E-14	-2.377424278	2.59E-11	1.24E-10
MexAM1_META1p0009		hypothetical protein	16	20	26	311	638	462	290	336	-0.340467064	0.327823781	0.693950489	3.234870058	1.54E-19	8.89E-19	2.894402994	1.37E-13	7.88E-13
MexAM1_META1p0010	purL	phosphoribosylformylglycinamide synthetase	217	231	272	3857	5580	4600	2852	3390	-0.374278588	0.21818997	0.573154508	3.042331065	4.02E-28	3.62E-27	2.668052477	5.11E-18	4.19E-17
MexAM1_META1p0011		BolA-like protein	75	69	76	991	1062	1076	643	909	-0.249542099	0.473477064	0.796871153	2.619868191	7.13E-16	3.22E-15	2.370326092	4.85E-11	2.24E-10
MexAM1_META1p0012		glutaredoxin-like protein	588	665	980	2972	3013	2881	1897	2523	-0.250165348	0.523108286	0.822579971	0.777647322	0.026832991	0.038476913	0.527481975	0.17913743	0.230367178
MexAM1_META1p0013		Putative FAD-dependent pyridine nucleotide-disulphide oxidoreductase	498	418	504	631	1050	929	663	774	-0.050306967	0.874703494	0.967208728	-0.387710244	0.175451818	0.216323326	-0.438017211	0.171073271	0.221831666
MexAM1_META1p0014		Hypothetical protein	6180	4539	4134	224	389	333	350	600	0.818719158	0.029592356	0.183257377	-5.238457748	3.72E-55	1.11E-53	-4.41973859	2.59E-32	6.15E-31
MexAM1_META1p0015		Hypothetical protein	5042	5506	2572	187	264	257	380	443	1.011371646	0.006087591	0.060768421	-5.422106043	1.97E-61	7.60E-60	-4.410734396	1.19E-33	3.16E-32
MexAM1_META1p0016		hypothetical protein	2896	3073	2333	933	2067	1499	1101	1250	-0.096028323	0.750096058	0.926177152	-2.156493682	1.09E-15	4.88E-15	-2.252522005	7.37E-14	4.36E-13
MexAM1_META1p0017		putative sensor hybrid histidine kinase with PAS/PAC motif and response regulator receiver domains	1186	1116	1023	954	1771	1236	1178	1310	0.151489175	0.602525225	0.863985329	-1.012450361	0.000100502	0.000193505	-0.860961187	0.00309252	0.00577549
MexAM1_META1p0018		conserved hypothetical protein with ATP-binding domain	4240	3632	3686	1847	2240	1998	1488	2355	0.110591986	0.748201799	0.925080997	-2.150385142	2.84E-12	1.02E-11	-2.039793156	3.12E-09	1.21E-08
MexAM1_META1p0019		conserved hypothetical protein	505	451	520	179	384	276	227	232	-0.033906441	0.918781263	0.980702324	-2.10254359	9.44E-13	3.48E-12	-2.136450031	1.04E-10	4.64E-10
MexAM1_META1p0020		putative Short-chain dehydrogenase/reductase SDR	1055	999	919	227	287	214	233	352	0.462834458	0.17798552	0.519185263	-3.252497393	1.38E-26	1.14E-25	-2.789662934	2.49E-16	1.78E-15
MexAM1_META1p0021		transcriptional regulator, GntR family	25	17	12	95	167	130	94	123	-0.038227921	0.924935658	0.981611524	1.603800306	7.34E-05	0.000143601	1.565572385	0.000428389	0.000920577
MexAM1_META1p0022		conserved hypothetical protein	13	18	20	41	122	66	61	103	0.381612897	0.422568241	0.764828838	0.864844133	0.061438836	0.083261739	1.24645703	0.014043414	0.023314466
MexAM1_META1p0023	mdcA	malonate decarboxylase, alpha subunit	82	73	96	174	210	143	144	153	-0.053195796	0.889566479	0.972849158	-0.157728737	0.650009904	0.694453117	-0.210924532	0.587274137	0.645960003
MexAM1_META1p0024	mdcC	Malonate decarboxylase acyl carrier protein (Malonate decarboxylase delta subunit)	59	42	36	30	101	57	70	55	0.285603494	0.549506426	0.838620973	-0.862914459	0.045640705	0.063215934	-0.577310965	0.229583227	0.286587332
MexAM1_META1p0025	mdcD	malonate decarboxylase, beta-subunit	100	92	75	132	307	232	231	236	0.320025131	0.355434014	0.716400221	0.048881858	0.877670429	0.895232474	0.368906988	0.295700793	0.357080239
MexAM1_META1p0026	mdcE	Malonate decarboxylase, gamma subunit	45	38	25	52	89	67	84	92	0.57167326	0.153620339	0.479841732	-0.301604874	0.420823354	0.474542238	0.270068386	0.511854116	0.573656649
MexAM1_META1p0027		phosphoribosyl-dephospho-CoA transferase	11	5	9	22	55	58	48	29	0.034727866	0.951086983	0.989111584	1.1303856	0.045697496	0.0632805	1.165113466	0.060799419	0.088529989
MexAM1_META1p0028	mdcB	2'-(5''-triphosphoribosyl)-3'-dephosphocoenzyme-A synthase	4	4	2	10	43	33	13	17	-0.64064828	0.351420687	0.713507021	1.798965681	0.014125884	0.02114802	1.158317401	0.152667167	0.200854054
MexAM1_META1p0029		Acyl transferase domain protein, putative malonyl CoA-acyl carrier protein transacylase (MCT, fabD-like)	12	10	3	27	81	58	45	38	-0.137506421	0.800806427	0.942577778	1.446239008	0.008750185	0.0135333	1.308732587	0.030893376	0.047987425
MexAM1_META1p0030		putative General secretion pathway protein D	44	22	19	122	261	215	167	149	-0.083927291	0.84841184	0.962121305	1.524712836	0.000256377	0.000472557	1.440785545	0.001813409	0.003543137
MexAM1_META1p0031		putative general secretory pathway protein	149	134	39	6	12	8	10	12	0.57918988	0.39283245	0.747102448	-4.866364985	4.26E-18	2.23E-17	-4.287175106	4.42E-12	2.24E-11
MexAM1_META1p0032		putative general secretion pathway protein	6	8	10	1	26	5	11	5	-0.019952439	0.983704994	0.998254233	-1.003491009	0.250115175	0.298496695	-1.023443448	0.297654837	0.359021612
MexAM1_META1p0033		putative general secretion pathway protein	9	12	7	5	7	3	7	4	0.352851828	0.681415534	0.899456425	-2.117333577	0.004073159	0.006542092	-1.764481749	0.031552179	0.048945622
MexAM1_META1p0034		putative general secretion pathway protein	4	5	3	2	7	3	2	3	-0.406484912	0.720424918	0.91304719	-1.279396049	0.180066312	0.22139826	-1.68588096	0.136472347	0.181972883
MexAM1_META1p0035		Putative Electron transport protein SCO1/SenC	10	29	16	40	76	59	63	34	-0.025158021	0.960040297	0.991326132	0.448279204	0.345680918	0.398552026	0.423121183	0.422801585	0.486386063
MexAM1_META1p0036		Hypothetical protein	4	2	7	18	18	21	14	13	-0.310116415	0.656077572	0.888920789	0.900629195	0.198510128	0.241923278	0.59051278	0.447875161	0.512010226
MexAM1_META1p0037		Galactose oxidase (modular protein)	136	100	130	209	457	397	282	194	-0.319252405	0.412590524	0.760873826	0.241995825	0.491947457	0.544992624	-0.077256579	0.844613931	0.874422181
MexAM1_META1p0038	xcpT	General secretion pathway protein G precursor (PilD-dependent protein pddA)	14	10	11	78	144	132	97	76	-0.211081418	0.602489674	0.863985329	2.074597196	1.17E-06	2.71E-06	1.863515778	6.40E-05	0.00015312
MexAM1_META1p0039		membrane protein of unknown function	25	29	17	75	169	133	135	81	0.038482715	0.926846746	0.981912152	1.147077832	0.004577984	0.007313249	1.185560547	0.007947309	0.013826929
MexAM1_META1p0040		putative prepilin peptidase (fragment)	9	4	2	9	41	31	38	8	0.078220964	0.923436691	0.981555824	1.097755431	0.169136065	0.209199919	1.175976394	0.180830253	0.232211423
MexAM1_META1p0041		Type II secretion system protein	40	67	13	46	120	102	159	34	0.386300456	0.565602417	0.84821208	-0.070240165	0.908423796	0.922067983	0.316060291	0.641907429	0.697174695
MexAM1_META1p0042		general secretion pathway protein E, ATPase component	42	46	27	65	219	151	255	71	0.466731081	0.403365856	0.756265378	0.62033974	0.227187013	0.273548119	1.087070821	0.056581757	0.082834733
MexAM1_META1p0043		Fimbrial assembly family protein precursor	6	13	6	45	148	119	132	42	0.033846983	0.953578844	0.989111584	2.368103146	5.91E-05	0.000116819	2.401950129	0.000196524	0.000443622
MexAM1_META1p0044		conserved hypothetical protein	0	2	2	16	77	42	78	21	0.461753309	0.523158288	0.822579971	3.753846413	9.92E-05	0.000191236	4.215599722	3.30E-05	8.23E-05
MexAM1_META1p0045		exported hypothetical protein	24	16	12	32	148	82	121	42	0.222904034	0.712615111	0.911075407	0.986652761	0.083249234	0.109870444	1.209556795	0.055002615	0.080731948
MexAM1_META1p0049	trpB	tryptophan synthase, beta protein	719	679	779	2456	3350	2883	1768	2354	-0.287972855	0.359684754	0.71740843	0.757521825	0.007279563	0.011363353	0.46954897	0.136697214	0.182116533
MexAM1_META1p0050	trpF	putative phosphoribosylanthranilate isomerase	60	88	50	516	1150	723	671	703	0.044058958	0.893079076	0.973026371	2.337425098	4.10E-14	1.66E-13	2.381484056	3.52E-12	1.80E-11
MexAM1_META1p0051		conserved hypothetical protein; putative exported protein	123	110	142	1357	1572	1366	1055	1592	0.069800876	0.846650554	0.961526625	2.293621639	3.89E-12	1.38E-11	2.363422515	1.31E-10	5.82E-10
MexAM1_META1p0052	ihfB	integration host factor (IHF), beta subunit, site-specific recombination	96	77	48	320	553	401	443	422	0.256789772	0.475368929	0.797373407	1.27696846	0.000130443	0.000248157	1.533758232	3.46E-05	8.60E-05
MexAM1_META1p0053	sppA	putative peptidase	1683	1277	1133	2656	4560	3425	3631	4179	0.367590241	0.257770213	0.622269949	0.115779593	0.690830021	0.73190322	0.483369833	0.137282282	0.182700302
MexAM1_META1p0054		hypothetical protein	44	58	51	796	1111	798	569	710	-0.291054659	0.351533287	0.713507021	2.923275814	2.73E-22	1.78E-21	2.632221155	2.41E-15	1.60E-14
MexAM1_META1p0055	rpsA	30S ribosomal subunit protein S1	566	497	835	45608	51891	45581	21238	31365	-0.677777391	0.088737239	0.35678964	5.002194804	1.87E-44	3.65E-43	4.324417413	2.66E-27	4.45E-26
MexAM1_META1p0057	rrm	rRNA methylase	44	47	33	413	680	439	383	394	-0.170053167	0.592178427	0.859405408	2.388760678	1.14E-14	4.75E-14	2.218707512	7.68E-11	3.46E-10
MexAM1_META1p0058		conserved hypothetical protein	755	716	1021	2425	3592	3143	2238	3398	0.09589048	0.789439975	0.936575757	0.620945369	0.053862673	0.073766123	0.716835849	0.046405068	0.069273432
MexAM1_META1p0059		conserved hypothetical protein	52	54	65	277	354	321	262	399	0.254838407	0.476962385	0.797373407	1.247684579	0.000202842	0.000378253	1.502522986	5.34E-05	0.000129285
MexAM1_META1p0060		conserved hypothetical protein	19	20	19	211	432	295	267	281	0.05665675	0.864593824	0.965329067	2.748129522	3.31E-15	1.44E-14	2.804786272	1.45E-13	8.32E-13
MexAM1_META1p0062		hypothetical protein	19	21	40	580	632	571	308	359	-0.655321677	0.111205701	0.406099973	3.256749983	3.05E-16	1.41E-15	2.601428306	3.44E-09	1.32E-08
MexAM1_META1p0063		conserved hypothetical protein	178	213	274	3503	3825	3289	1688	2119	-0.718119608	0.046235384	0.239415364	2.785896325	1.41E-17	7.10E-17	2.067776717	1.38E-08	5.02E-08
MexAM1_META1p0064		conserved exported hypothetical protein	451	518	647	6300	6620	6658	3828	4628	-0.451267083	0.195627145	0.54167641	2.389325844	2.59E-14	1.06E-13	1.938058761	3.18E-08	1.12E-07
MexAM1_META1p0065		conserved hypothetical protein	70	38	87	1507	1545	1568	709	984	-0.691795639	0.119017978	0.420018858	3.328748453	3.81E-16	1.74E-15	2.636952814	6.73E-09	2.51E-08
MexAM1_META1p0066	vsr	very-short-patch-repair endonuclease	61	43	67	545	612	619	295	413	-0.559035338	0.148345261	0.473350014	2.144994576	2.53E-09	7.33E-09	1.585959239	7.50E-05	0.000177983
MexAM1_META1p0067		hypothetical protein	141	100	81	157	285	209	202	172	0.021220569	0.954860336	0.989111584	-0.250371064	0.460523774	0.513537269	-0.229150496	0.545448835	0.605740411
MexAM1_META1p0068		conserved hypothetical protein	25	17	18	38	46	46	41	31	-0.068415101	0.885921842	0.972267174	-0.11561342	0.794251797	0.822556524	-0.184028521	0.710416429	0.757948151
MexAM1_META1p0069		Transcriptional regulator, XRE family	20	11	6	23	40	24	14	19	-0.585192837	0.344476074	0.707729337	-0.024535522	0.965245347	0.970237726	-0.609728359	0.343603484	0.407472092
MexAM1_META1p0070		membrane hypothetical protein	262	185	238	669	835	836	756	787	0.180519762	0.60339495	0.864435198	0.53079896	0.091102114	0.119176282	0.711318722	0.042398877	0.063813799
MexAM1_META1p0071		hypothetical protein; putative exported protein; one putative TM helix; putative F0F1-type ATP synthase subunit b COG domain; putative Chromosome segregation ATPases COG domain	115	133	119	842	1401	1171	1094	926	0.055292246	0.844940382	0.960812623	1.972161976	5.87E-14	2.35E-13	2.027454223	3.54E-12	1.80E-11
MexAM1_META1p0072		hypothetical protein	2124	2124	2867	2905	3760	3159	2325	3263	-0.032840859	0.925100171	0.981611524	-0.772719543	0.013411104	0.020131223	-0.805560402	0.021148475	0.033914999
MexAM1_META1p0073		hypothetical protein	702	712	700	232	221	226	245	354	0.569860426	0.112830974	0.409390799	-2.8335008	7.60E-19	4.18E-18	-2.263640375	2.16E-10	9.33E-10
MexAM1_META1p0074		hypothetical protein	3799	3050	2703	189	225	204	360	765	1.635804553	5.70E-05	0.001483697	-5.172106066	3.92E-46	8.24E-45	-3.536301513	1.55E-18	1.32E-17
MexAM1_META1p0076		Pirin-like protein	390	382	550	169	224	185	322	396	1.098901812	0.002504864	0.03078607	-2.438140548	6.42E-14	2.56E-13	-1.339238737	0.000204269	0.000459938
MexAM1_META1p0077	kefB	potassium:proton antiporter (CPA2 family)	124	91	165	101	186	178	179	176	0.431518246	0.294670442	0.662289657	-0.999020189	0.007009362	0.010960831	-0.567501943	0.169032135	0.219505292
MexAM1_META1p0078		Putative cytochrome biogenesis protein	19	11	17	50	80	72	50	69	0.042207664	0.925295374	0.981611524	0.840009377	0.056466801	0.077044107	0.882217041	0.069201609	0.099263004
MexAM1_META1p0079		putative 3-methyladenine DNA glycosylase	193	136	108	34	62	66	57	101	0.778991284	0.085144258	0.348439867	-2.696249301	1.73E-11	5.91E-11	-1.917258017	1.50E-05	3.92E-05
MexAM1_META1p0080		hypothetical protein	25	29	13	37	42	55	28	67	0.27812342	0.60296478	0.864017965	-0.193938025	0.69572408	0.73621032	0.084185395	0.87820832	0.902740089
MexAM1_META1p0081		hypothetical protein; putative exported protein	361	289	188	408	469	366	213	290	-0.538270757	0.173224031	0.512476153	-0.637009863	0.071000272	0.094814406	-1.175280619	0.003016708	0.005645775
MexAM1_META1p0082		Methyl-accepting chemotaxis receptor/sensory transducer	76	40	43	298	890	823	262	111	-1.562148498	0.002664832	0.032431678	2.335492847	8.51E-07	1.99E-06	0.773344348	0.145474801	0.192123123
MexAM1_META1p0083		putative ATP-binding protein with two ATPase domains, ABC transporter related	63	48	39	719	1034	802	345	509	-0.788351697	0.027059701	0.174027179	2.853331238	2.73E-17	1.35E-16	2.064979541	3.49E-08	1.22E-07
MexAM1_META1p0084		conserved hypothetical protein	98	108	24	93	163	115	106	126	0.138123529	0.790494637	0.936575757	-0.52715068	0.260568599	0.309529132	-0.389027151	0.457179547	0.521114296
MexAM1_META1p0085		conserved hypothetical protein	90	75	47	34	82	57	63	90	0.663773509	0.131608109	0.443135263	-1.570303822	7.23E-05	0.000141463	-0.906530313	0.038032681	0.057929279
MexAM1_META1p0086		hypothetical protein	10	10	6	90	170	127	67	72	-0.654380805	0.097377711	0.374979558	2.64481792	1.96E-09	5.73E-09	1.990437115	3.41E-05	8.48E-05
MexAM1_META1p0087		conserved hypothetical protein; putative hydrogenase accessory protein	26	18	28	293	462	419	167	266	-0.635553771	0.099270378	0.378749989	2.765385802	3.16E-13	1.21E-12	2.129832031	3.66E-07	1.16E-06
MexAM1_META1p0088		conserved hypothetical protein	113	84	57	57	97	52	93	103	0.740434495	0.085837662	0.350508482	-1.55519028	6.08E-05	0.000119979	-0.814755786	0.05719678	0.083695712
MexAM1_META1p0089		putative glycosyl transferase	7	11	5	22	47	28	33	18	-0.091309582	0.872390334	0.966723922	0.830693186	0.14352438	0.179918992	0.739383605	0.238042794	0.295959243
MexAM1_META1p0090		Glycosyl transferase group 1	90	80	26	119	196	138	122	98	-0.231016212	0.630915945	0.878563874	-0.019228348	0.964736115	0.970196297	-0.250244559	0.607414355	0.664352774
MexAM1_META1p0091		Conserved hypothetical protein; putative HAD superfamily hydrolase; putative glycosyl transferase	222	178	162	608	940	746	447	678	-0.227083746	0.508919207	0.81715877	0.780114677	0.012232311	0.018513687	0.553030931	0.111796986	0.153074738
MexAM1_META1p0092		putative glycosyl transferase	132	104	88	61	190	105	155	145	0.624094018	0.133276287	0.445922541	-1.178823785	0.001653368	0.002775999	-0.554729767	0.18218616	0.233659668
MexAM1_META1p0093		putative glycosyl transferase; putative UDP-N-acetylglucosamine, LPS N-acetylglucosamine transferase	3	6	5	119	271	202	97	118	-0.620730601	0.117175961	0.417207133	4.135430888	1.38E-15	6.15E-15	3.514700287	1.68E-10	7.38E-10
MexAM1_META1p0094		conserved hypothetical protein; putative glycosyl transferase	19	15	21	285	362	316	122	172	-0.931258677	0.012711653	0.104292575	2.899091457	2.21E-14	9.11E-14	1.96783278	2.56E-06	7.43E-06
MexAM1_META1p0095		putative glycosyl transferase	9	15	3	49	162	94	36	33	-1.267518328	0.018763769	0.136481732	2.224863141	3.53E-05	7.14E-05	0.957344814	0.111944585	0.153243094
MexAM1_META1p0096		putative methyltransferase, putative O-methyltransferase	8	19	12	188	236	200	147	189	-0.113273042	0.764205675	0.931751308	2.805740589	4.28E-12	1.51E-11	2.692467547	9.26E-10	3.76E-09
MexAM1_META1p0097		hypothetical protein	4	0	3	19	20	20	12	20	-0.11627951	0.874335794	0.967208728	1.833740608	0.02583294	0.037111354	1.717461098	0.054035551	0.079406212
MexAM1_META1p0098		putative metal dependent phosphohydrolase with a response regulator receiver domain; HD-GYP domain protein	79	70	95	1161	2149	2486	1951	1041	-0.127905858	0.758155787	0.928875264	3.292578394	6.91E-18	3.57E-17	3.164672535	9.62E-14	5.64E-13
MexAM1_META1p0099		Excinuclease ABC, A subunit	84	77	75	373	821	682	447	339	-0.414453881	0.227661089	0.587722837	1.709138432	7.93E-08	2.03E-07	1.29468455	0.000259888	0.000576976
MexAM1_META1p0100		putative transcriptional regulator, AraC family	1042	1006	803	84	150	106	135	133	0.473949797	0.138325154	0.455396577	-4.321499903	2.85E-54	8.31E-53	-3.847550105	3.50E-35	1.03E-33
MexAM1_META1p0101		Short-chain dehydrogenase/reductase SDR	83	67	55	21	59	30	57	74	1.105146999	0.01452505	0.113339132	-2.194468907	6.59E-08	1.70E-07	-1.089321908	0.013516025	0.022504996
MexAM1_META1p0102	iorA	isoquinoline 1-oxidoreductase, alpha subunit	6269	5471	6938	164	273	236	834	966	2.229664806	6.92E-12	8.78E-10	-6.061704314	9.87E-97	2.12E-94	-3.832039508	5.39E-33	1.35E-31
MexAM1_META1p0103	iorB	isoquinoline 1-oxidoreductase, beta subunit	10585	10055	12044	285	594	477	1821	1791	2.247219526	2.13E-12	2.88E-10	-5.876520027	7.57E-94	1.47E-91	-3.629300501	2.82E-30	5.62E-29
MexAM1_META1p0104		putative potassium-tellurite ethidium and proflavin transporter	179	235	153	26	69	36	217	174	2.427550436	2.70E-10	2.84E-08	-3.381661652	2.48E-22	1.62E-21	-0.954111216	0.009329488	0.016036508
MexAM1_META1p0105	serA	D-3-phosphoglycerate dehydrogenase	40	52	78	520	1352	864	444	478	-0.712031823	0.075312273	0.323457892	2.70034491	4.18E-13	1.58E-12	1.988313086	1.59E-06	4.72E-06
MexAM1_META1p0106		Putative oxidoreductase	19	22	19	425	825	570	356	356	-0.526534597	0.093967395	0.368696043	3.664115982	6.02E-28	5.36E-27	3.137581384	6.63E-18	5.40E-17
MexAM1_META1p0107		putative nitrite reductase, formate-dependent, penta-heme cytochrome c	83	62	66	137	228	175	206	380	0.92553857	0.019118332	0.137294352	0.093819195	0.796654353	0.824644202	1.019357765	0.011275307	0.019122208
MexAM1_META1p0108		putative 4Fe-4S ferredoxin, iron-sulfur binding	74	65	74	181	358	241	290	371	0.588588127	0.085430809	0.349076348	0.595828482	0.06138504	0.083206966	1.18441661	0.000770431	0.001598169
MexAM1_META1p0109		Polysulphide reductase, NrfD	60	29	41	297	321	284	270	403	0.33855075	0.436821481	0.77395806	1.564418644	0.000119549	0.000228479	1.902969393	2.40E-05	6.11E-05
MexAM1_META1p0110		conserved hypothetical protein	16	10	11	76	94	85	87	107	0.386454711	0.35210749	0.71397342	1.556865441	0.000317301	0.00057817	1.943320152	3.44E-05	8.55E-05
MexAM1_META1p0111		putative cytochrome c family protein	13	10	6	30	59	38	59	86	1.01492024	0.032820074	0.194203652	0.87172769	0.078068561	0.103519911	1.88664793	0.000371878	0.000808073
MexAM1_META1p0112		conserved hypothetical protein; putative membrane protein	31	27	15	41	89	60	99	125	1.071040412	0.012217308	0.100828461	0.115662307	0.778898338	0.808810947	1.186702719	0.007945996	0.013826929
MexAM1_META1p0113		hypothetical protein	13	19	16	64	50	58	39	47	-0.262179028	0.58544358	0.857079478	0.67598822	0.141647226	0.177816733	0.413809193	0.419588022	0.483315041
MexAM1_META1p0114		putative Cytochrome c oxidase, subunit II (coxB-like)	18	19	32	189	215	257	207	268	0.296699375	0.465260656	0.792944922	2.032497384	3.47E-07	8.36E-07	2.329196759	1.05E-07	3.50E-07
MexAM1_META1p0115	coxA	cytochrome c oxidase subunit I	60	56	96	403	451	507	455	709	0.543097948	0.189414084	0.533982859	1.449595298	0.000145105	0.000274205	1.992693246	2.54E-06	7.40E-06
MexAM1_META1p0116		putative Cytochrome c oxidase, subunit III	24	22	13	158	199	119	158	275	0.638144975	0.143919287	0.466526734	1.805153328	2.72E-05	5.57E-05	2.443298304	2.12E-07	6.92E-07
MexAM1_META1p0117		putative cytochrome oxidase subunit IV	21	20	17	110	142	125	102	192	0.423092249	0.304252489	0.671926927	1.4796201	0.000294829	0.000539595	1.902712349	2.09E-05	5.35E-05
MexAM1_META1p0119		hypothetical protein	46	45	79	140	111	114	192	208	0.863578704	0.060016115	0.282329971	-0.091198428	0.828725782	0.852438908	0.772380277	0.09755686	0.135425471
MexAM1_META1p0120		RNA polymerase sigma factor	77	61	60	109	135	125	116	149	0.30299903	0.412874424	0.760873826	-0.3303384	0.329720431	0.382134059	-0.02733937	0.942096143	0.955930154
MexAM1_META1p0121		conserved hypothetical protein	81	77	64	137	226	142	221	196	0.534113461	0.116520029	0.415503476	-0.060809018	0.846680873	0.868895767	0.473304443	0.173512098	0.224666196
MexAM1_META1p0122		putative catalase	44	47	34	302	450	362	330	387	0.162857651	0.600088509	0.86307827	1.926862732	2.13E-10	6.65E-10	2.089720383	3.78E-10	1.60E-09
MexAM1_META1p0123		Cytochrome B561	18	17	12	185	267	232	203	245	0.185156055	0.588310338	0.858850233	2.635406575	7.29E-13	2.71E-12	2.82056263	1.36E-12	7.22E-12
MexAM1_META1p0126		conserved exported hypothetical protein	2	6	4	17	23	24	12	11	-0.682660733	0.306389758	0.673739427	1.207691416	0.077073326	0.102287455	0.525030683	0.49365718	0.556492208
MexAM1_META1p0127		conserved hypothetical protein; putative potassium-transporting ATPase, KdpF subunit	3	6	6	14	19	19	8	4	-1.319654276	0.084942029	0.348439867	0.572825686	0.407731642	0.461788942	-0.746828589	0.367110513	0.430766091
MexAM1_META1p0128	kdpA	Potassium-transporting ATPase A chain (Potassium- translocating ATPase A chain, ATP phosphohydrolase [potassium- transporting] A chain, Potassium binding and translocating subunit A)	43	49	61	228	299	304	154	223	-0.354615577	0.334085294	0.699858561	1.208787672	0.000420745	0.000754285	0.854172095	0.025280435	0.039933713
MexAM1_META1p0129		hypothetical protein; putative exported protein	7	6	5	7	9	9	14	6	0.473024752	0.542284169	0.834055989	-0.754533563	0.30071632	0.352194877	-0.281508811	0.723660878	0.769965269
MexAM1_META1p0130	kdpB	Potassium-transporting ATPase B chain (Potassium- translocating ATPase B chain) (ATP phosphohydrolase [potassium- transporting] B chain) (Potassium binding and translocating subunit B)	30	43	40	117	190	174	91	108	-0.465342128	0.187008675	0.531017419	0.850989578	0.010488962	0.016035117	0.38564745	0.299978514	0.361644766
MexAM1_META1p0131	kdpC	Potassium-transporting ATPase C chain (Potassium- translocating ATPase C chain) (ATP phosphohydrolase [potassium- transporting] C chain) (Potassium binding and translocating subunit C)	17	14	12	27	63	47	43	54	0.33929284	0.464766492	0.792319849	0.394877626	0.385142886	0.439406275	0.734170466	0.140265106	0.186072673
MexAM1_META1p0132	kdpD	sensory histidine kinase in two-component regulatory system wtih KdpE	140	166	132	180	279	236	169	184	-0.173780084	0.560258199	0.845271908	-0.567410863	0.034343703	0.048596926	-0.741190947	0.013862406	0.023057048
MexAM1_META1p0133	kdpE	response regulator in two-component regulatory system with KdpD, regulation of potassium translocation (OmpR family)	78	75	100	109	150	145	110	159	0.204152314	0.591350266	0.859405408	-0.569844852	0.098129242	0.127377532	-0.365692538	0.340988112	0.405082153
MexAM1_META1p0134		hypothetical protein	8	5	3	40	80	62	62	50	0.128036408	0.786050953	0.936575757	2.244943239	3.63E-05	7.33E-05	2.372979647	4.77E-05	0.000116361
MexAM1_META1p0135		conserved hypothetical protein	126	106	73	183	341	267	240	266	0.17741203	0.613220492	0.868285697	0.116243229	0.716749966	0.755330311	0.293655259	0.410451034	0.47472475
MexAM1_META1p0136		conserved hypothetical protein	5	3	6	9	6	5	6	15	0.799787058	0.357730812	0.716400221	-0.679078174	0.414354638	0.468607291	0.120708884	0.892729262	0.915246172
MexAM1_META1p0137		conserved hypothetical protein	119	61	115	251	323	259	354	462	0.751421014	0.078083157	0.333286998	0.238505074	0.539181513	0.590866931	0.989926087	0.02179546	0.03485768
MexAM1_META1p0138		conserved hypothetical protein	48	56	55	163	179	205	182	277	0.51576421	0.164534757	0.498655777	0.574822541	0.097611587	0.126811461	1.090586751	0.00444497	0.008073385
MexAM1_META1p0139		conserved hypothetical protein	12	12	8	33	80	65	74	129	1.029174811	0.026116198	0.169891881	1.204025679	0.012220009	0.018499571	2.23320049	1.55E-05	4.05E-05
MexAM1_META1p0140		Myo-inositol-1-phosphate synthase	39	25	36	87	143	105	153	244	1.051937518	0.010422852	0.089168395	0.475852903	0.22310303	0.269204064	1.527790421	0.000352037	0.000767912
MexAM1_META1p0141		putative dTDP-glucose 4,6-dehydratase	53	26	41	72	129	99	189	312	1.555211393	0.00046351	0.008380309	0.035339349	0.932289283	0.942595846	1.590550742	0.000474239	0.001015597
MexAM1_META1p0142		conserved hypothetical protein; putative Glycosyltransferase	43	39	44	50	114	78	139	205	1.344558739	0.000646376	0.010805946	-0.343701436	0.354328845	0.407163911	1.000857303	0.013098419	0.021862338
MexAM1_META1p0143		conserved hypothetical protein	35	38	34	41	79	80	106	123	1.01660813	0.007974019	0.073358611	-0.354369787	0.32912632	0.381658882	0.662238343	0.093080234	0.129965419
MexAM1_META1p0144		conserved hypothetical protein with putative UDP-Glycosyltransferase/glycogen phosphorylase domain	71	64	47	75	164	107	108	98	0.089424649	0.812696798	0.946323705	-0.345268065	0.316102401	0.368134987	-0.255843416	0.5054131	0.567255743
MexAM1_META1p0145		putative glycosyl transferase	48	52	35	29	56	20	43	64	0.85085916	0.080360208	0.338903503	-1.615283372	0.000240954	0.000445715	-0.764424212	0.112254659	0.153566151
MexAM1_META1p0146		Radical SAM domain protein	87	79	87	138	132	149	178	235	0.734401117	0.053140907	0.261665321	-0.47612436	0.170250575	0.210536554	0.258276758	0.501219717	0.56338796
MexAM1_META1p0147		putative dTDP-glucose 4,6-dehydratase	112	76	81	63	74	69	70	179	1.045179458	0.029917969	0.184400244	-1.616561188	0.000195747	0.0003659	-0.57138173	0.23266494	0.29025943
MexAM1_META1p0148		Putative UDP-glucose 4-epimerase	808	563	439	61	101	79	186	253	1.673674975	2.16E-05	0.000643988	-4.166343444	1.86E-32	2.08E-31	-2.492668469	8.57E-11	3.85E-10
MexAM1_META1p0149		hypothetical protein	36	44	53	76	77	98	66	94	0.115082467	0.787073055	0.936575757	-0.292930415	0.452575988	0.505399545	-0.177847948	0.682335071	0.732862455
MexAM1_META1p0150		hypothetical protein	65	61	68	67	91	96	65	79	-0.026673359	0.943880894	0.987019308	-0.850103363	0.012431595	0.018792438	-0.876776722	0.021711421	0.03475504
MexAM1_META1p0151		Integrase family protein (fragment)	8	12	3	9	7	8	6	6	-0.247089953	0.770040117	0.932116077	-1.089756109	0.139180042	0.175108372	-1.336846062	0.115632659	0.157528917
MexAM1_META1p0152		hypothetical protein	1	2	2	11	5	8	10	2	-0.294285191	0.779262035	0.936275753	1.13595305	0.29547861	0.346975355	0.841667858	0.482786621	0.545602398
MexAM1_META1p0153		hypothetical protein	1	0	0	1	1	1	3	1	1.194526976	0.551023743	0.839746653	0.2697062	0.896783678	0.911588377	1.464233176	0.4997706	0.562241925
MexAM1_META1p0154		hypothetical protein	3	2	1	11	14	10	6	5	-0.883269684	0.315613251	0.682950176	1.325363079	0.145189304	0.181859472	0.442093395	0.667880914	0.720102532
MexAM1_META1p0155		putative transcriptional regulator, AraC family	129	100	88	146	127	113	80	95	-0.401803224	0.342343356	0.706000858	-0.901886793	0.016443014	0.024393871	-1.303690017	0.002137774	0.004113917
MexAM1_META1p0156		Type IV pilus assembly PilZ	31	27	26	82	137	98	102	107	0.209818943	0.56691147	0.84866021	0.664428082	0.0607716	0.082447335	0.874247025	0.025040404	0.039564602
MexAM1_META1p0157		putative hydrolase, alpha/beta hydrolase fold family protein	30	32	34	91	181	94	85	53	-0.575032773	0.175824898	0.515636144	0.660666212	0.09351179	0.12212302	0.085633439	0.846679657	0.875831801
MexAM1_META1p0158		putative transcriptional regulator, AraC family	45	17	23	79	134	129	36	58	-1.052419702	0.040116042	0.221939843	0.725177302	0.1202438	0.153299752	-0.327242401	0.53670612	0.59773914
MexAM1_META1p0159		conserved hypothetical protein, putative flagellin protein (fragment)	70	78	72	149	306	349	166	116	-0.67931921	0.080543396	0.338903503	0.603355679	0.087946851	0.115339828	-0.075963531	0.848386243	0.877305296
MexAM1_META1p0160		conserved hypothetical protein, putative flagellin protein (fragment)	1	1	1	5	16	6	6	2	-0.880470658	0.41702502	0.762563541	1.865725628	0.120559056	0.153638682	0.98525497	0.46120293	0.524938559
MexAM1_META1p0161		Phage integrase family protein	90	96	147	1067	1917	2295	1434	907	-0.350753015	0.400699003	0.753827252	2.71027011	1.08E-12	3.98E-12	2.359517095	2.67E-08	9.45E-08
MexAM1_META1p0162		putative resolvase	1913	1587	1944	575	762	688	1197	1225	1.045287399	0.00108043	0.016190833	-2.669665761	9.70E-21	5.88E-20	-1.624378362	3.46E-07	1.10E-06
MexAM1_META1p0165	rarA	recombination protein	92	80	86	890	1367	1168	523	639	-0.757728334	0.013765348	0.109304941	2.481198711	5.50E-18	2.86E-17	1.723470377	6.83E-08	2.33E-07
MexAM1_META1p0166		putative Zn dependent carboxypeptidase	39	44	33	1009	1789	1305	754	781	-0.600610447	0.038087694	0.213600098	3.897507632	3.85E-41	6.31E-40	3.296897185	4.04E-25	5.80E-24
MexAM1_META1p0167		molecular chaperone, HSP70 class	35	29	28	1979	2789	2308	590	847	-1.509006664	4.43E-06	0.000164974	5.030579719	6.36E-53	1.73E-51	3.521573055	1.78E-22	2.12E-21
MexAM1_META1p0168		Pseudouridine synthase, RluD	80	73	45	607	961	642	456	498	-0.407352748	0.231743182	0.592324324	2.244964511	2.01E-12	7.27E-12	1.837611763	2.17E-07	7.06E-07
MexAM1_META1p0169		putative haloacid dehalogenase family hydrolase	25	42	29	388	655	564	433	617	0.196908216	0.551112989	0.839746653	2.834425978	6.35E-18	3.29E-17	3.031334195	3.93E-17	3.05E-16
MexAM1_META1p0170		conserved hypothetical protein with putative domain ATP12 chaperone protein	113	76	49	105	404	246	145	140	-0.515548266	0.28849502	0.655517183	0.33269458	0.447971281	0.500886983	-0.182853686	0.709903733	0.757534481
MexAM1_META1p0172	pccB	propionyl-CoA carboxylase beta chain	449	456	645	11817	13773	11623	6654	9028	-0.478032213	0.189397455	0.533982859	3.358902141	1.18E-24	8.81E-24	2.880869928	3.51E-15	2.30E-14
MexAM1_META1p0173		hypothetical protein	176	158	230	478	661	542	691	877	0.689215172	0.050861915	0.254619119	0.326119482	0.30840001	0.360176462	1.015334654	0.004379084	0.007972334
MexAM1_META1p0174		transcriptional regulator TetR family	20	11	24	859	1372	1093	304	375	-1.485786819	6.54E-05	0.001639754	4.648201936	4.04E-34	4.83E-33	3.162415116	4.07E-14	2.46E-13
MexAM1_META1p0175	ilvC	ketol-acid reductoisomerase	169	106	210	7498	8260	7441	3212	4203	-0.882472796	0.03406669	0.198557397	4.339478349	1.52E-30	1.55E-29	3.457005553	2.30E-16	1.65E-15
MexAM1_META1p0176		Pyridoxamine 5'-phosphate oxidase-related	155	161	253	3961	3873	3337	3738	5559	0.481763316	0.243741198	0.606573233	3.087044992	1.62E-16	7.64E-16	3.568808309	1.23E-17	9.86E-17
MexAM1_META1p0177		conserved hypothetical protein	62	56	88	1031	1116	919	690	1071	-0.04115334	0.918270956	0.980702324	2.675367973	5.77E-13	2.15E-12	2.634214633	1.70E-10	7.46E-10
MexAM1_META1p0178	ccr	crotonyl-CoA carboxylase/reductase	870	785	1185	41049	49417	42814	29174	40323	-0.166588084	0.651655869	0.886275124	4.316268599	7.63E-39	1.14E-37	4.149680516	3.37E-29	6.38E-28
MexAM1_META1p0179	katA	catalase (hydroperoxidase II)	935	881	1215	1452	1460	1358	2311	3972	1.308448861	0.00103384	0.015615068	-0.717012948	0.04483236	0.06220715	0.591435913	0.138280654	0.183832277
MexAM1_META1p0180	ecm	ethylmalonyl-CoA mutase	1884	1741	2379	6320	9937	8260	8347	9514	0.347568607	0.284219519	0.650998212	0.767255833	0.008319423	0.012899151	1.11482444	0.000601998	0.00127168
MexAM1_META1p0181		conserved hypothetical protein	165	143	179	1015	1293	1195	716	987	-0.25972091	0.443749457	0.77737502	1.610418802	1.84E-07	4.55E-07	1.350697892	8.80E-05	0.000206595
MexAM1_META1p0182		Short-chain dehydrogenase/reductase SDR	43	36	47	127	205	181	119	135	-0.20662384	0.565540736	0.84821208	0.766510657	0.023261739	0.033674291	0.559886817	0.136631179	0.18206756
MexAM1_META1p0183		putative transcriptional regulator, arsR family	2104	2018	1623	69	106	101	63	107	0.101927717	0.779044487	0.936208245	-5.620285331	2.70E-72	1.77E-70	-5.518357614	4.27E-55	3.90E-53
MexAM1_META1p0184	trpS	Tryptophanyl tRNA synthetase	2722	2016	1675	2626	3284	2763	1765	2340	-0.301736273	0.396193353	0.750968138	-0.790541682	0.012930447	0.019466097	-1.092277956	0.002137993	0.004113917
MexAM1_META1p0185		hypothetical protein	2434	2412	2254	341	395	332	362	435	0.348252348	0.269196465	0.634621993	-3.945661136	2.80E-45	5.70E-44	-3.597408789	1.16E-30	2.41E-29
MexAM1_META1p0186	leuD	Isopropylmalate dehydratase small subunit/isopropylmalate isomerase	148	175	218	1944	2005	1851	1160	1727	-0.251517206	0.501444014	0.812793582	2.218161028	6.50E-11	2.12E-10	1.966643822	2.08E-07	6.78E-07
MexAM1_META1p0187		putative pyrrolidone-carboxylate peptidase	13	21	3	88	197	119	120	76	-0.199051918	0.697259406	0.906156303	2.216613938	1.39E-05	2.93E-05	2.017562019	0.000321152	0.000704495
MexAM1_META1p0188	meaB	methylmalonyl-CoA mutase accessory protein	212	179	180	421	784	493	478	457	-0.037314382	0.907940807	0.980292341	0.30187153	0.301642867	0.353213517	0.264557148	0.417502834	0.481547611
MexAM1_META1p0189		conserved hypothetical protein; putative exported protein	29	21	25	221	456	270	565	379	0.831907148	0.029237375	0.182637081	2.374858234	3.25E-10	1.00E-09	3.206765381	8.57E-15	5.43E-14
MexAM1_META1p0190		conserved hypothetical protein	1046	985	1094	3828	4434	4167	2885	3932	-0.096801401	0.767335648	0.93208997	0.771436667	0.008559547	0.013251636	0.674635266	0.039667088	0.060226958
MexAM1_META1p0191		putative Acylaminoacyl-peptidase	427	344	384	1344	1913	1564	1275	1714	0.102638451	0.752757251	0.92783931	0.814733547	0.005534834	0.008771951	0.917371998	0.00514514	0.009247869
MexAM1_META1p0192		conserved hypothetical protein precursor, ErfK/YbiS/YcfS/YnhG family protein	53	52	57	2031	2951	2502	1355	1439	-0.625172059	0.031796155	0.191238192	4.290543092	6.67E-52	1.71E-50	3.665371033	7.14E-32	1.62E-30
MexAM1_META1p0193		hypothetical protein	2	1	2	56	97	75	12	25	-1.811609357	0.00097165	0.014920224	4.256735158	5.31E-08	1.37E-07	2.445125801	0.00361771	0.006678106
MexAM1_META1p0194	sbcD	ATP-dependent dsDNA exonuclease	182	174	95	392	818	554	420	359	-0.343089106	0.348412296	0.710276577	0.706908822	0.032963604	0.04678244	0.363819716	0.326169069	0.389935686
MexAM1_META1p0195	sbcC	Nuclease sbcCD subunit C	54	54	33	218	561	397	278	198	-0.448509516	0.246820834	0.609844563	1.778546802	9.61E-07	2.24E-06	1.330037286	0.00098615	0.002010118
MexAM1_META1p0196	narK	putative nitrate transporter narK	110	97	186	58	104	93	59	85	-0.008450096	0.985191547	0.998254233	-1.910804426	1.93E-06	4.40E-06	-1.919254523	2.14E-05	5.48E-05
MexAM1_META1p0197		putative phosphoribosyltransferase	2572	2311	1571	446	636	536	1518	2152	1.974254518	6.68E-09	5.07E-07	-3.224816399	3.60E-26	2.93E-25	-1.250561881	0.000225117	0.000502514
MexAM1_META1p0198		conserved exported hypothetical protein	2603	2265	1492	339	622	509	1456	2011	2.05736717	4.50E-09	3.50E-07	-3.369036808	7.41E-27	6.20E-26	-1.311669638	0.000172221	0.000391453
MexAM1_META1p0199		conserved hypothetical protein; putative SAM-dependent methyltransferase	162	144	157	380	549	366	331	512	0.17273535	0.627678141	0.875427306	0.24093603	0.455659869	0.508295735	0.41367138	0.25065615	0.309451211
MexAM1_META1p0200		conserved hypothetical protein	35	23	27	85	249	191	147	155	0.06431711	0.879465707	0.969751283	1.31146087	0.001181568	0.002016895	1.37577798	0.002089391	0.004029122
MexAM1_META1p0201		conserved hypothetical protein	283	218	207	471	938	722	635	839	0.29650872	0.38450977	0.739092036	0.311224291	0.312638041	0.364578282	0.607733011	0.077059933	0.10936461
MexAM1_META1p0202		putative mutator MutT protein precursor; putative NTP pyrophosphohydrolase	42	42	11	143	274	231	189	143	-0.13776642	0.770243531	0.932116077	1.533558801	0.000532939	0.000945067	1.395792382	0.004507875	0.0081757
MexAM1_META1p0203		conserved hypothetical protein; putative exported protein	68	82	29	424	835	595	727	392	0.104303837	0.812096958	0.946323705	2.137084855	1.39E-07	3.48E-07	2.241388692	6.64E-07	2.06E-06
MexAM1_META1p0204	argJ	glutamate N-acetyltransferase/amino-acid acetyltransferase	206	148	129	616	1103	762	704	641	-0.063707709	0.853782853	0.963246926	1.093856536	0.000502333	0.000892829	1.030148827	0.003299999	0.006135335
MexAM1_META1p0205		Putative oxidoreductase (fragment)	20	16	25	22	42	35	30	37	0.256892097	0.602466184	0.863985329	-0.577354145	0.205379587	0.249366586	-0.320462048	0.525824757	0.588148231
MexAM1_META1p0206		hypothetical protein	597	527	701	359	603	500	438	661	0.398210731	0.259806542	0.624560064	-1.589145822	4.90E-07	1.17E-06	-1.19093509	0.000738642	0.001535812
MexAM1_META1p0207		putative glutathione peroxidase	558	681	550	371	622	432	677	766	0.829072204	0.002944104	0.034941569	-1.569102401	3.48E-10	1.07E-09	-0.740030197	0.007813621	0.013615272
MexAM1_META1p0208		conserved exported hypothetical protein	35	48	38	85	154	110	127	131	0.382773414	0.264563007	0.631842296	0.283564553	0.384484358	0.438735454	0.666337967	0.063426484	0.092032036
MexAM1_META1p0209		hypothetical protein	35	40	28	78	131	118	86	125	0.17776005	0.634382777	0.879649162	0.428020782	0.227099883	0.27349616	0.605780831	0.122067716	0.165245783
MexAM1_META1p0210		conserved hypothetical protein	1031	1113	898	129	311	255	285	353	0.720489744	0.02967361	0.183257377	-3.408232145	4.90E-31	5.07E-30	-2.687742401	2.30E-16	1.65E-15
MexAM1_META1p0211	putA	proline dehydrogenase PutA	2961	3154	1937	137	305	196	461	369	1.221111194	0.000393201	0.007478027	-4.922366669	4.54E-58	1.53E-56	-3.701255474	1.27E-27	2.18E-26
MexAM1_META1p0212		conserved hypothetical protein; putative exported protein	266	263	183	315	763	573	486	406	-0.038663056	0.911159992	0.980295361	-0.066223049	0.831966082	0.855488933	-0.104886106	0.763655097	0.804807837
MexAM1_META1p0213		hypothetical protein; putative exported protein	398	452	532	64	90	69	65	130	0.597112842	0.14255348	0.465224885	-3.872073771	2.14E-27	1.85E-26	-3.274960929	1.65E-16	1.20E-15
MexAM1_META1p0214	uvrD	DNA-dependent ATPase I and helicase II	540	536	514	901	1191	978	577	754	-0.421582011	0.166534145	0.50202338	-0.278220556	0.308012371	0.35979131	-0.699802568	0.022090571	0.035289305
MexAM1_META1p0215		putative phosphate starvation induced PhoH-like protein	37157	35721	44630	1694	2105	2209	5569	6339	1.767631406	4.43E-08	2.84E-06	-5.524190968	1.47E-81	1.55E-79	-3.756559563	2.31E-31	5.02E-30
MexAM1_META1p0216	aqpZ	water channel (aquaporin Z) (MIP family)	1632	1830	1833	194	263	227	370	436	1.026204192	0.000547274	0.009518297	-4.183109835	9.99E-57	3.19E-55	-3.156905643	3.41E-27	5.67E-26
MexAM1_META1p0217		hypothetical protein, putative exonuclease domain	457	521	355	186	281	207	248	275	0.434269384	0.152546998	0.479387822	-2.21004499	2.53E-16	1.17E-15	-1.775775606	3.61E-09	1.38E-08
MexAM1_META1p0218	oxdC	oxalate decarboxylase	222	213	211	316	259	302	398	791	1.171877692	0.005636184	0.057745347	-0.739364162	0.052706439	0.072262201	0.43251353	0.308111028	0.370054555
MexAM1_META1p0219	glnE	Glutamate-ammonia-ligase adenylyltransferase ([Glutamate--ammonia-ligase] adenylyltransferase) (Glutamine- synthetase adenylyltransferase) (ATase)	296	288	277	516	810	612	727	840	0.497343393	0.087043908	0.354039283	-0.076238888	0.77188341	0.803001494	0.421104506	0.150490948	0.198200594
MexAM1_META1p0220		conserved hypothetical protein with ''Winged helix'' DNA-binding domain	10	3	7	96	150	117	108	82	-0.127978092	0.770003178	0.932116077	2.920153205	4.58E-09	1.30E-08	2.792175112	1.98E-07	6.46E-07
MexAM1_META1p0221		hypothetical protein	42	33	34	31	74	40	39	49	0.121767466	0.788347592	0.936575757	-0.878544368	0.031922676	0.045398382	-0.756776902	0.098320708	0.136333664
MexAM1_META1p0222		putative sensor histidine kinase; putative membrane protein	48	63	83	303	576	370	274	289	-0.324504883	0.370120412	0.7261132	1.416246188	2.51E-05	5.16E-05	1.091741305	0.003530554	0.006526907
MexAM1_META1p0223	cusR	response regulator in two-component regulatory system with CusS, regulation of copper resistance	72	68	87	507	716	592	430	668	0.065807507	0.852333811	0.963054004	1.755203433	9.02E-08	2.29E-07	1.82101094	5.89E-07	1.84E-06
MexAM1_META1p0224		conserved hypothetical protein with putative OsmC-like domain	287	274	303	1886	3073	2170	2941	2803	0.497270888	0.092727146	0.366372375	1.788599956	2.77E-11	9.31E-11	2.285870845	2.22E-14	1.37E-13
MexAM1_META1p0225	ssuB	alkanesulfonate transport protein (ABC superfamily, atp_bind)	33	30	32	112	211	175	80	70	-0.907642377	0.013432741	0.107652344	1.124705032	0.001138514	0.001946775	0.217062656	0.578059735	0.637064237
MexAM1_META1p0226	ssuC	alkanesulfonate transporter subunit ; membrane component of ABC superfamily	31	25	14	140	239	192	123	136	-0.327422308	0.39168977	0.746826158	1.782552014	2.08E-06	4.72E-06	1.455129706	0.000453892	0.000973363
MexAM1_META1p0227		transporter protein	56	36	63	329	614	459	350	305	-0.27384109	0.472344806	0.796198486	1.887986987	1.19E-07	2.98E-07	1.614145897	4.58E-05	0.000112092
MexAM1_META1p0228		sulfonate transport system substrate-binding protein	307	299	407	1600	2182	1726	1151	1445	-0.297835038	0.381090945	0.736763851	1.199146393	9.16E-05	0.000177255	0.901311355	0.008490882	0.014725263
MexAM1_META1p0229	glnD	[Protein-PII] uridylyltransferase (PII uridylyl- transferase) (Uridylyl-removing enzyme) (UTase)	446	386	562	1812	2600	2130	1088	1490	-0.550389516	0.119137042	0.420018858	0.975143878	0.002117433	0.003519998	0.424754361	0.23123741	0.288594311
MexAM1_META1p0230		putative heat shock protein (HSP-70 COFACTOR), grpE	529	454	439	2233	3219	2571	1287	1334	-0.8189547	0.005844179	0.059195714	1.254713004	2.70E-06	6.08E-06	0.435758304	0.145161147	0.191790349
MexAM1_META1p0231		conserved hypothetical protein	1368	1590	1803	507	584	560	418	675	0.17416219	0.625627771	0.875427306	-2.744229591	6.12E-18	3.18E-17	-2.570067402	5.07E-13	2.80E-12
MexAM1_META1p0232		putative Prephenate dehydratase	21	17	22	1063	1117	1093	462	630	-0.8244611	0.023062508	0.156749436	4.561404382	1.44E-34	1.78E-33	3.736943282	4.05E-20	3.91E-19
MexAM1_META1p0233	kdsB	3-deoxy-manno-octulosonate cytidylyltransferase	30	33	40	507	937	756	476	524	-0.315828072	0.320789631	0.688165132	3.152466184	1.74E-23	1.22E-22	2.836638112	2.93E-16	2.07E-15
MexAM1_META1p0234		Putative cytochrome c, class I	83	82	132	4347	6985	5715	3638	3912	-0.367755837	0.295450439	0.662844979	4.576646419	4.67E-45	9.38E-44	4.208890582	2.10E-31	4.59E-30
MexAM1_META1p0235		putative ABC transporter, periplasmic protein precursor	357	316	498	1871	2317	1937	1589	2166	0.070135429	0.85202612	0.963054004	1.146259921	0.00070435	0.001231984	1.216395349	0.001285654	0.002566767
MexAM1_META1p0236		putative ABC transporter, periplasmic protein precursor	114	103	154	848	1284	1129	840	1006	-0.020444629	0.952782644	0.989111584	1.87614756	3.06E-09	8.78E-09	1.855702931	1.38E-07	4.56E-07
MexAM1_META1p0237		putative ABC transporter, permease	302	290	373	774	991	913	997	1170	0.476929867	0.146345148	0.4703465	0.236177526	0.425350579	0.478952607	0.713107393	0.030895907	0.047987425
MexAM1_META1p0238		putative acyltransferase with acyl-CoA N-acyltransferase domain	12	10	2	13	59	23	34	31	0.354712729	0.598997316	0.86307827	0.664563966	0.311502592	0.363322322	1.019276695	0.157040656	0.205867589
MexAM1_META1p0239		putative Long-chain acyl-CoA synthetase	152	131	172	302	592	329	363	367	0.084500231	0.813001031	0.946323705	0.14218598	0.660338573	0.703915939	0.22668621	0.530078268	0.592054014
MexAM1_META1p0240		putative lipopolysaccharide core biosynthesis glycosyl transferase (LpsC-like, kdtX-like)	24	18	13	226	341	249	168	232	-0.230085074	0.536882775	0.831016111	2.653559287	3.35E-12	1.19E-11	2.423474213	6.28E-09	2.35E-08
MexAM1_META1p0243		hypothetical protein	118	122	179	558	656	632	414	691	0.030853713	0.937811247	0.984747711	0.909398869	0.011261931	0.017128381	0.940252582	0.018801943	0.030569747
MexAM1_META1p0244		cytochrome c family protein	13	24	19	75	91	86	50	65	-0.352443968	0.399376348	0.753719482	0.968515769	0.017016195	0.025184131	0.616071801	0.172719779	0.22368686
MexAM1_META1p0245	tehA	Tellurite resistance protein tehA	22	15	19	39	36	41	36	38	0.110091219	0.823635596	0.950313501	-0.160452403	0.728156905	0.76532158	-0.050361184	0.921766485	0.939440474
MexAM1_META1p0246		putative HTH-type transcriptional regulator	35	24	33	35	71	61	40	55	0.011906314	0.979060835	0.997758341	-0.423539328	0.307219871	0.358933004	-0.411633015	0.37481522	0.438565542
MexAM1_META1p0247		conserved hypothetical protein	15	21	34	37	38	36	29	27	-0.220967806	0.677254797	0.897757668	-0.550800187	0.249772092	0.298248732	-0.771767994	0.153655638	0.201940915
MexAM1_META1p0248		hypothetical protein	26	14	15	10	33	29	26	25	0.359117892	0.539148432	0.831766779	-0.923684008	0.08332903	0.109909488	-0.564566116	0.338993039	0.402983913
MexAM1_META1p0249		putative 5-aminolevulinate synthase (fragment)	26	20	20	32	46	45	39	43	0.21290324	0.636172968	0.880177721	-0.34453773	0.412303647	0.466542281	-0.13163449	0.777332183	0.815628285
MexAM1_META1p0250		putative HTH-type transcriptional regulator	486	467	545	80	120	77	126	137	0.724889197	0.038012131	0.213600098	-3.685041596	3.42E-33	3.93E-32	-2.960152399	3.29E-18	2.74E-17
MexAM1_META1p0251		conserved hypothetical protein	37	27	70	31	17	24	27	33	0.447833273	0.470353738	0.795304486	-2.087872802	0.000140764	0.000266487	-1.640039529	0.0071745	0.012614705
MexAM1_META1p0252		putative nitrilase/cyanide hydratase and apolipoprotein N-acyltransferase	14	20	28	10	19	15	18	15	0.40439863	0.494631979	0.807586088	-1.757786606	0.000772646	0.001345208	-1.353387976	0.01941551	0.031476814
MexAM1_META1p0253		Radical SAM domain protein	34	21	36	13	21	27	32	17	0.494492788	0.390548307	0.746277079	-1.851129639	0.000290068	0.000531977	-1.356636851	0.016321195	0.026840967
MexAM1_META1p0254		GCN5-related N-acetyltransferase	52	49	30	18	44	33	32	35	0.334436799	0.47750981	0.797431125	-1.731329026	3.16E-05	6.44E-05	-1.396892228	0.002571848	0.004871862
MexAM1_META1p0255		conserved hypothetical protein	11	11	11	7	18	13	16	13	0.448653117	0.477684188	0.797508178	-1.072506154	0.064500166	0.086823924	-0.623853036	0.326975617	0.390824787
MexAM1_META1p0256		Glycosyl transferase, group 1	29	18	12	18	54	50	31	38	0.031625183	0.95447803	0.989111584	-0.250487448	0.623394758	0.669931225	-0.218862265	0.700573404	0.748859745
MexAM1_META1p0257		conserved hypothetical protein	12	2	7	26	28	32	15	33	-0.073651601	0.914477203	0.980670698	0.780953105	0.240418296	0.287974073	0.707301504	0.336753116	0.400849517
MexAM1_META1p0258		FAD dependent oxidoreductase	15	24	39	81	87	97	59	100	0.029021737	0.953291933	0.989111584	0.546426275	0.237528932	0.284842351	0.575448011	0.262828339	0.321821114
MexAM1_META1p0259		conserved exported hypothetical protein	18	19	25	97	149	130	43	82	-0.788799895	0.069655982	0.307663746	1.352013998	0.0011313	0.001934972	0.563214102	0.226398927	0.283010035
MexAM1_META1p0260		hypothetical protein	54	53	64	129	201	167	147	206	0.309047276	0.386264782	0.740938308	0.287953452	0.38538102	0.439597315	0.597000727	0.1042399	0.143835797
MexAM1_META1p0261		conserved hypothetical protein	19	19	18	277	267	234	114	172	-0.696003631	0.084907892	0.348439867	2.609396806	9.55E-11	3.07E-10	1.913393175	1.69E-05	4.38E-05
MexAM1_META1p0262		putative transcriptional regulator, AraC family	232	160	212	516	667	624	445	590	-0.020917065	0.953966503	0.989111584	0.334905951	0.306053628	0.357780481	0.313988886	0.390183468	0.45424017
MexAM1_META1p0263		conserved membrane hypothetical protein	26	19	19	112	123	124	85	125	-0.005892266	0.988600425	0.998660539	1.272992624	0.001545137	0.00260271	1.267100358	0.004268056	0.007788452
MexAM1_META1p0264		conserved hypothetical protein; putative membrane protein	13	8	15	70	69	73	38	66	-0.270717464	0.588871357	0.859405408	1.339457293	0.006651551	0.010435418	1.068739828	0.050277481	0.07441115
MexAM1_META1p0267		hypothetical protein	11	9	12	70	66	52	30	59	-0.332785035	0.523794302	0.822579971	1.357659144	0.008484272	0.013138369	1.024874109	0.072704061	0.103703339
MexAM1_META1p0270		conserved hypothetical protein	5	3	6	41	32	50	30	31	-0.265595506	0.639536333	0.882126371	1.937606247	0.001679352	0.002817343	1.672010741	0.012871909	0.021536293
MexAM1_META1p0275		putative transcriptional regulator, LuxR family	293	262	256	240	312	294	255	424	0.465876273	0.188908689	0.533982859	-1.170216043	0.000234551	0.000434647	-0.70433977	0.047045892	0.070095449
MexAM1_META1p0276		conserved hypothetical protein; putative CsbD-like general stress response protein	41	30	31	60	75	51	59	78	0.338837034	0.434005707	0.771585868	-0.362947053	0.364888103	0.417984733	-0.024110019	0.956627949	0.966104127
MexAM1_META1p0277		conserved hypothetical protein, DUF883; putative CsbD-like general stress response protein	155	107	133	270	528	335	445	471	0.521265775	0.144313659	0.46744096	0.233453524	0.472858654	0.526065826	0.754719299	0.036881487	0.056382981
MexAM1_META1p0278		conserved hypothetical protein; putative membrane protein	100	91	95	242	565	419	307	349	-0.058133313	0.863958077	0.965143754	0.809810555	0.009382022	0.014463757	0.751677242	0.030406915	0.04734617
MexAM1_META1p0279		conserved hypothetical protein; putative CsbD-like general stress response protein	27	49	80	339	450	355	239	488	0.127697316	0.793764361	0.937769863	1.638149965	0.000269584	0.000496018	1.765847281	0.000412929	0.000890433
MexAM1_META1p0280		conserved hypothetical protein	20	28	18	34	79	75	115	117	1.13988064	0.005269151	0.054889195	0.253497257	0.527046326	0.57964886	1.393377896	0.00128004	0.002558024
MexAM1_META1p0281		conserved hypothetical protein	7	9	4	35	37	40	47	60	0.70396712	0.152679974	0.479387822	1.29565033	0.015635175	0.023273134	1.99961745	0.000489164	0.001046117
MexAM1_META1p0282		putative membrane protein	62	52	53	170	294	263	210	291	0.276108051	0.426774887	0.766121527	0.861826264	0.008195683	0.012723154	1.137934315	0.001609141	0.003170864
MexAM1_META1p0283	argE	Acetylornithine deacetylase	42	38	21	400	673	527	441	373	-0.161611556	0.640959346	0.883127533	2.74495979	5.86E-16	2.66E-15	2.583348234	4.62E-12	2.34E-11
MexAM1_META1p0284	apaG	ApaG domain protein	158	129	115	1018	1915	1801	1191	1035	-0.263710393	0.4219276	0.764828838	2.289576353	2.98E-14	1.22E-13	2.02586596	1.55E-09	6.13E-09
MexAM1_META1p0285		hypothetical protein; putative membrane protein	34	25	6	115	254	232	149	120	-0.32025222	0.538333593	0.831766779	1.94641151	8.03E-05	0.00015629	1.62615929	0.002968214	0.005558363
MexAM1_META1p0286	dcd	2'-deoxycytidine 5'-triphosphate deaminase	56	57	62	613	1235	830	535	587	-0.423981164	0.17585854	0.515636144	2.661831162	4.65E-19	2.58E-18	2.237849997	1.26E-11	6.15E-11
MexAM1_META1p0287		putative transport protein	2056	1440	1577	1179	1625	1552	1218	2194	0.436026866	0.254105486	0.618398224	-1.468494327	1.76E-05	3.65E-05	-1.032467461	0.006908868	0.01219939
MexAM1_META1p0288		putative Molybdopterin binding, CinA-related	72	78	43	662	1124	871	571	713	-0.237036427	0.468142803	0.794152513	2.547729143	1.48E-16	6.99E-16	2.310692716	1.38E-11	6.74E-11
MexAM1_META1p0289	sfsA	sugar fermentation stimulation protein	24	14	13	131	234	208	70	108	-0.870662697	0.038546834	0.21519099	2.224168284	9.39E-08	2.38E-07	1.353505587	0.003423071	0.006348964
MexAM1_META1p0290		putative Methyltransferase FkbM	87	97	64	512	794	686	385	515	-0.3438365	0.272176238	0.638741141	1.776124664	1.19E-09	3.52E-09	1.432288164	1.03E-05	2.78E-05
MexAM1_META1p0291		putative alpha/beta hydrolase	505	476	428	696	920	893	596	843	-0.016482897	0.958525577	0.991102203	-0.396175414	0.163548187	0.202691545	-0.41265831	0.194330259	0.24714517
MexAM1_META1p0292		hypothetical protein	20	21	14	216	285	241	75	112	-1.20388893	0.00135227	0.019060155	2.539272413	1.78E-11	6.05E-11	1.335383483	0.001473263	0.002916976
MexAM1_META1p0293		putative ABC-2 transporter, permease	49	38	27	804	716	787	345	493	-0.71928487	0.074845241	0.321896648	3.156600601	1.78E-16	8.35E-16	2.437315731	9.57E-09	3.53E-08
MexAM1_META1p0294		putative ABC transporter, ATPase	134	107	135	1687	2061	1829	1171	1484	-0.295048485	0.383354331	0.738634463	2.658487073	1.18E-17	6.00E-17	2.363438588	8.36E-12	4.15E-11
MexAM1_META1p0295		4Fe-4S ferredoxin, iron-sulfur binding	1362	1494	1320	590	964	766	828	846	0.338334417	0.203631743	0.551802096	-2.093228905	1.17E-18	6.35E-18	-1.754894488	3.74E-11	1.76E-10
MexAM1_META1p0296		conserved hypothetical protein	268	264	148	53	192	120	165	131	0.579735525	0.190753547	0.535500226	-2.203310635	2.38E-08	6.36E-08	-1.623575111	0.000221253	0.000494954
MexAM1_META1p0297		conserved hypothetical protein	85	117	121	203	348	301	200	208	-0.248301914	0.444561341	0.777700979	0.149896647	0.611899851	0.659172903	-0.098405267	0.766090585	0.806691052
MexAM1_META1p0298		conserved hypothetical protein	191	210	193	368	609	548	347	469	-0.092937137	0.760345333	0.930458014	0.112572224	0.68306955	0.724665752	0.019635087	0.949187543	0.960800674
MexAM1_META1p0299		conserved hypothetical protein	138	130	171	278	494	419	298	331	-0.103643383	0.757507063	0.928854757	0.168849506	0.578912993	0.627753003	0.065206123	0.847888842	0.876936756
MexAM1_META1p0300		conserved hypothetical protein	152	135	93	330	563	438	437	488	0.288165687	0.37955057	0.735729332	0.560334646	0.061885426	0.083757446	0.848500333	0.011023496	0.018746273
MexAM1_META1p0301		Cytoplasmic chaperone TorD	7199	7072	8041	1109	1886	1699	1581	1932	0.394650333	0.193842141	0.539027052	-3.511694917	2.30E-38	3.36E-37	-3.117044584	8.43E-25	1.18E-23
MexAM1_META1p0302		conserved hypothetical protein; putative exported protein; formate dehydrogenase region TAT target	4166	4883	2788	299	425	394	567	498	0.726050274	0.021436234	0.150126055	-4.617898524	7.04E-61	2.65E-59	-3.89184825	1.62E-35	4.98E-34
MexAM1_META1p0303	fdh3A	formate dehydrogenase alpha subunit precursor (tat pathway signal)	56134	54744	86851	18778	25352	23241	24657	31176	0.516541512	0.160298009	0.49180726	-2.804478135	1.55E-17	7.77E-17	-2.287936624	4.98E-10	2.09E-09
MexAM1_META1p0304	fdh3B	Formate dehydrogenase iron-sulfur (beta) subunit	8641	7955	12867	3383	5724	5053	5412	6596	0.574460483	0.116853742	0.416454683	-2.334587683	1.03E-12	3.79E-12	-1.7601272	1.54E-06	4.57E-06
MexAM1_META1p0305	fdh3C	Formate dehydrogenase gamma (cytochrome) subunit	9522	8768	13238	5769	8929	7839	9610	10717	0.654333728	0.058049643	0.276789533	-1.749556231	1.46E-08	3.98E-08	-1.095222502	0.001509808	0.002983634
MexAM1_META1p0306		hypothetical protein; putative exported protein	1320	1226	2064	1342	1842	1491	2142	2696	0.837793505	0.027827677	0.177497768	-1.234752451	0.000292744	0.000536252	-0.396958946	0.297275211	0.35877247
MexAM1_META1p0307		conserved hypothetical protein; putative exported protein	2721	3055	2092	861	2929	1587	3656	2769	1.143294492	0.003394535	0.03916626	-1.859943426	1.00E-07	2.53E-07	-0.716648935	0.066171048	0.095479756
MexAM1_META1p0308		hypothetical protein; putative membrane protein	146	158	228	785	1451	1050	1287	1416	0.54020281	0.121020587	0.422824176	1.34999048	2.06E-05	4.26E-05	1.890193291	8.57E-08	2.90E-07
MexAM1_META1p0309		hypothetical protein	363	479	163	35	84	61	68	55	0.294647054	0.525883218	0.824418385	-3.72234057	3.56E-20	2.10E-19	-3.427693516	4.10E-14	2.47E-13
MexAM1_META1p0310		putative TetR family transcriptional regulatory protein	545	572	691	280	509	414	376	360	0.111614057	0.726268808	0.916317144	-1.857003344	6.04E-11	1.97E-10	-1.745389287	3.96E-08	1.37E-07
MexAM1_META1p0311		putative HlyD family secretion protein precursor; putative efflux transporter, membrane fusion protein subunit precursor	391	389	433	306	572	412	702	586	0.822042352	0.008598402	0.078040015	-1.181384462	2.65E-05	5.43E-05	-0.359342111	0.250765291	0.309487863
MexAM1_META1p0312		efflux transporter (AcrB/AcrD/AcrF family multidrug efflux pump	363	364	396	682	1143	994	1098	913	0.326088183	0.278701248	0.645047659	0.069755487	0.797180159	0.824902397	0.395843671	0.191150038	0.243698665
MexAM1_META1p0313		conserved membrane hypothetical protein	10	8	15	87	89	66	85	99	0.361568615	0.434095304	0.771585868	1.663166634	0.000467268	0.000833843	2.024735249	9.03E-05	0.00021189
MexAM1_META1p0314	hrcA	Heat-inducible transcription repressor HrcA	570	468	612	647	967	828	746	926	0.252213373	0.447172621	0.780074764	-0.692178683	0.019979861	0.029222661	-0.43996531	0.185578005	0.237519986
MexAM1_META1p0315		conserved hypothetical protein; putative exported protein	18530	16499	10323	1280	3343	2216	2399	2075	0.246622481	0.508371676	0.81715877	-4.019361364	1.61E-33	1.88E-32	-3.772738883	4.16E-24	5.54E-23
MexAM1_META1p0316		hypothetical protein	184	174	181	59	102	81	40	76	-0.249760612	0.530473123	0.827442275	-2.414882159	2.10E-12	7.59E-12	-2.664642771	1.03E-11	5.08E-11
MexAM1_META1p0317	rph	Ribonuclease PH (RNase PH) (tRNA nucleotidyltransferase)	76	61	59	1933	2322	1958	821	1007	-0.991846422	0.002732372	0.032995379	3.766720904	1.53E-33	1.79E-32	2.774874482	1.09E-15	7.36E-15
MexAM1_META1p0318		non-canonical purine NTP pyrophosphatase, RdgB/HAM1 family	38	26	22	503	917	680	322	302	-0.929482412	0.007007358	0.067239078	3.345627599	1.21E-22	8.06E-22	2.416145187	1.42E-10	6.26E-10
MexAM1_META1p0319	yggW	putative oxidase	140	116	104	213	384	286	169	153	-0.635543312	0.057318298	0.275260613	0.031502396	0.916611367	0.929010119	-0.604040916	0.075002128	0.106614453
MexAM1_META1p0320		putative extracellular ligand-binding receptor precursor	118	132	79	158	364	197	239	206	0.154105181	0.674463951	0.895875974	-0.139905543	0.674505681	0.717283615	0.014199638	0.969503018	0.976727566
MexAM1_META1p0321	yraL	putative methyltransferase	209	244	210	138	369	177	308	234	0.52707261	0.158987387	0.490382473	-1.24912775	0.000199492	0.000372453	-0.72205514	0.053572337	0.078781359
MexAM1_META1p0322		conserved hypothetical protein, UPF0235 protein	13	14	4	19	36	31	22	13	-0.473343336	0.439338584	0.775153155	0.237743072	0.676937516	0.719331376	-0.235600264	0.715493111	0.763102668
MexAM1_META1p0323		Response regulator receiver protein	104	103	107	1551	2136	1998	743	948	-0.959155259	0.001538488	0.020919053	2.943980651	1.20E-25	9.39E-25	1.984825392	2.27E-10	9.79E-10
MexAM1_META1p0324		ABC transporter, periplasmic protein, putative glycine/betaine transporter	90	104	98	121	216	187	164	192	0.259029205	0.419353726	0.764085056	-0.409718821	0.161427437	0.200262763	-0.150689615	0.643338693	0.698348968
MexAM1_META1p0325		ABC transporter, permease, putative glycine/betaine transporter	19	21	17	13	39	27	22	16	-0.201122695	0.712172361	0.911075407	-0.813985958	0.094008988	0.122695047	-1.015108654	0.06646465	0.095836693
MexAM1_META1p0326		ABC transporter, permease, putative glycine/betaine transporter	103	67	40	17	64	44	50	62	0.715069819	0.18051035	0.522438565	-2.065851079	1.43E-05	3.01E-05	-1.350781259	0.010276249	0.017552318
MexAM1_META1p0327		ErfK/YbiS/YcfS/YnhG family protein	1862	1892	1377	217	289	240	312	461	0.836754685	0.011078014	0.093502066	-4.001338561	1.45E-42	2.53E-41	-3.164583876	2.55E-22	2.98E-21
MexAM1_META1p0328	dcp	Peptidyl-dipeptidase	1314	1270	1311	654	1212	865	1114	1084	0.509591515	0.079965156	0.338499274	-1.780281459	7.81E-12	2.72E-11	-1.270689944	1.23E-05	3.27E-05
MexAM1_META1p0329	ftfL	formate-tetrahydrofolate ligase (formyltetrahydrofolate synthetase) (FHS) (FTHFS)	1711	1638	2418	12579	19775	14647	11044	13704	-0.12194642	0.72639735	0.916317144	1.76260305	1.64E-08	4.45E-08	1.64065663	2.58E-06	7.48E-06
MexAM1_META1p0330		putative copper ion binding protein; putative heavy metal transport/detoxification protein	43	49	18	217	366	243	272	300	0.281584161	0.471761703	0.796198486	1.684380683	6.44E-06	1.40E-05	1.965964845	1.83E-06	5.40E-06
MexAM1_META1p0331		Conserved hypothetical protein; putative EAL domain	123	126	133	886	1429	1211	783	815	-0.333836396	0.245318243	0.608731962	1.955553017	1.83E-13	7.09E-13	1.621716621	4.12E-08	1.43E-07
MexAM1_META1p0332		hypothetical protein	9	5	2	199	576	468	395	252	-0.076442657	0.868218516	0.966421357	4.981421715	6.80E-20	3.99E-19	4.904979058	4.25E-17	3.28E-16
MexAM1_META1p0333		conserved hypothetical protein with chemotaxis protein cheZ-like domain	44	25	26	2477	8199	7915	6912	2637	-0.084804246	0.872635658	0.966723922	6.284474454	7.03E-37	9.59E-36	6.199670208	1.42E-29	2.73E-28
MexAM1_META1p0334		putative response regulator receiver (CheY-like protein)	44	56	54	6976	12104	15213	8839	4008	-0.595275204	0.16129273	0.493884534	6.547877709	5.48E-61	2.08E-59	5.952602504	1.36E-41	5.66E-40
MexAM1_META1p0335	ribF	putative riboflavin biosynthesis protein ribF	14	19	10	394	746	554	255	262	-0.887638041	0.006638993	0.064512336	4.055494244	4.96E-29	4.65E-28	3.167856203	7.81E-16	5.37E-15
MexAM1_META1p0336		putative 2-hydroxyacid dehydrogenase	99	93	60	1473	2589	1712	1533	1586	-0.071619618	0.823042859	0.949982097	3.270472506	1.07E-27	9.35E-27	3.198852888	6.41E-22	7.17E-21
MexAM1_META1p0337		conserved hypothetical protein precursor	42	50	20	612	1494	1004	1122	597	-0.000470873	0.999129242	0.999881437	3.532952333	5.46E-18	2.85E-17	3.53248146	5.58E-15	3.61E-14
MexAM1_META1p0338		Putative ferric uptake regulator family	5908	7816	5022	2326	3333	2526	3495	3527	0.573024365	0.040085023	0.221939843	-2.407463928	4.99E-22	3.22E-21	-1.834439563	4.76E-11	2.20E-10
MexAM1_META1p0339	fabA	Beta-hydroxyacyl-(acyl-carrier-protein) dehydratase	192	148	208	2026	3117	2564	1716	2189	-0.179432995	0.597664757	0.86218444	2.550817884	1.74E-16	8.15E-16	2.371384888	6.31E-12	3.15E-11
MexAM1_META1p0340	fabB	3-oxoacyl-[acyl-carrier-protein] synthase I	658	431	421	4324	6508	5077	3160	4027	-0.34779816	0.327988663	0.694032493	2.142082432	2.12E-11	7.19E-11	1.794284272	5.11E-07	1.61E-06
MexAM1_META1p0341		hypothetical protein; putative exported protein	4330	7052	5293	500	495	512	435	539	0.125009049	0.711564446	0.911007203	-4.641160935	6.55E-54	1.89E-52	-4.516151886	3.93E-41	1.57E-39
MexAM1_META1p0342	fabI	Enoyl-[acyl-carrier-protein] reductase (NADH)	161	175	146	569	1051	543	607	684	0.077375182	0.813869516	0.946323705	0.909586434	0.002384027	0.003935827	0.986961616	0.003098483	0.005783739
MexAM1_META1p0343	fliP	flagellar biosynthesis protein FliP	15	16	10	219	433	340	233	190	-0.400009711	0.251650336	0.617362304	3.341243475	1.72E-18	9.24E-18	2.941233764	1.08E-12	5.80E-12
MexAM1_META1p0344		conserved hypothetical protein, putative inner membrane protein	96	77	146	484	580	581	505	562	0.151831123	0.704814289	0.909008723	1.120620167	0.002170875	0.003605948	1.272451289	0.001775474	0.003476597
MexAM1_META1p0345		conserved hypothetical protein with putative exported protein, tetratricopeptide TPR_4 domain	79	59	44	598	2254	1567	1585	545	-0.159465967	0.763682077	0.931751308	3.271578776	1.62E-11	5.53E-11	3.112112809	8.57E-09	3.17E-08
MexAM1_META1p0346		hypothetical protein; putative exported protein	294	310	262	317	513	408	549	690	0.808075346	0.005449714	0.0563923	-0.727873109	0.00560708	0.008879661	0.080202237	0.783514245	0.821283514
MexAM1_META1p0347		Peptidase S9, prolyl oligopeptidase	548	440	663	1257	2000	1449	1624	2099	0.466463883	0.190824225	0.535500226	0.241745189	0.450438429	0.503283613	0.708209072	0.047704757	0.070975092
MexAM1_META1p0348	mucR	Transcriptional regulatory protein mucR	159	179	216	5986	6918	5286	5722	7049	0.256455339	0.45576678	0.786681544	3.822622611	3.23E-34	3.88E-33	4.07907795	1.52E-31	3.36E-30
MexAM1_META1p0349		hypothetical protein	1230	1276	1218	529	430	382	445	715	0.515844631	0.200474134	0.548021379	-2.641900099	2.03E-13	7.86E-13	-2.126055468	1.21E-07	4.02E-07
MexAM1_META1p0350		conserved hypothetical protein	858	803	298	53	74	54	46	36	-0.348087166	0.474691063	0.797373407	-4.646012568	5.35E-29	5.00E-28	-4.994099734	9.08E-26	1.37E-24
MexAM1_META1p0351		putative sulfur acceptor protein sufE	366	357	282	469	572	633	350	554	-0.110970144	0.749550864	0.926177152	-0.480067865	0.123525159	0.157128853	-0.591038008	0.090162606	0.126288569
MexAM1_META1p0352		hypothetical protein; putative sensor protein; sensory_box: PAS domain S-box domain	1335	1046	991	965	1427	1362	977	1529	0.21386656	0.538944236	0.831766779	-1.093569752	0.000445828	0.000796955	-0.879703192	0.011510045	0.019504352
MexAM1_META1p0357			4042	3600	4794	322	416	377	617	874	1.201829606	0.00059612	0.010241072	-4.721233356	1.13E-51	2.87E-50	-3.519403749	4.23E-24	5.62E-23
MexAM1_META1p0358			954	917	1137	400	554	392	591	774	0.808735853	0.017137909	0.127488821	-2.402622568	2.25E-15	9.87E-15	-1.593886715	2.40E-06	7.01E-06
MexAM1_META1p0359			365	349	355	1378	1456	1208	1211	1590	0.227785306	0.505550866	0.815781224	0.715482603	0.020332348	0.02965452	0.943267909	0.006137252	0.010926874
MexAM1_META1p0360			74	98	126	644	596	579	499	775	0.229343766	0.575896934	0.852620016	1.418711311	0.000152606	0.000287767	1.648055077	7.76E-05	0.000183653
MexAM1_META1p0361	pepN		243	194	216	525	875	617	1021	1154	0.919221851	0.003965579	0.04403917	0.363859374	0.209490212	0.253812513	1.283081225	6.88E-05	0.000163608
MexAM1_META1p0362			81	59	79	730	1058	909	1028	1203	0.52198364	0.117638168	0.418052438	2.368991612	3.62E-14	1.48E-13	2.890975252	6.86E-17	5.20E-16
MexAM1_META1p0363	rocF		195	156	161	144	277	211	246	246	0.464020897	0.165884779	0.501108105	-0.970868186	0.001295247	0.002202062	-0.506847289	0.131192426	0.175799547
MexAM1_META1p0364	zwf		212	213	293	1228	1700	1490	1251	1540	0.127668257	0.705130941	0.909085991	1.375529404	6.80E-06	1.47E-05	1.503197661	1.04E-05	2.79E-05
MexAM1_META1p0365			6	5	6	19	37	33	19	10	-0.791746402	0.197806781	0.543855524	1.122971339	0.065549407	0.088064757	0.331224937	0.631002063	0.686889871
MexAM1_META1p0366			88	61	116	333	559	583	488	282	-0.121735204	0.781125533	0.936275753	1.192474571	0.002819125	0.004614935	1.070739367	0.016164687	0.026601796
MexAM1_META1p0367			2953	3058	4031	271	283	217	1196	1964	2.789576877	2.67E-12	3.53E-10	-4.913877895	4.29E-43	7.80E-42	-2.124301018	7.95E-08	2.70E-07
MexAM1_META1p0368	cutA		1224	1060	1270	315	565	429	1194	1319	1.759307938	2.16E-08	1.51E-06	-2.713682441	5.40E-22	3.47E-21	-0.954374503	0.002258115	0.00432232
MexAM1_META1p0369	ppnK		223	168	182	425	681	585	524	637	0.263852964	0.422962643	0.765319953	0.301115093	0.313270589	0.36524743	0.564968057	0.089584987	0.125564352
MexAM1_META1p0370			114	102	111	80	93	89	87	130	0.50283838	0.188475553	0.533623495	-1.544160915	6.48E-06	1.41E-05	-1.041322534	0.006157506	0.010959797
MexAM1_META1p0371	rsmB		88	57	56	388	913	623	354	264	-0.78959768	0.042749711	0.229357871	1.959184507	5.09E-08	1.32E-07	1.169586827	0.003557581	0.006574917
MexAM1_META1p0372			101	85	67	120	307	226	147	84	-0.643677869	0.126000254	0.432624685	0.075657053	0.841594497	0.864389129	-0.568020816	0.182810486	0.234363721
MexAM1_META1p0373			46	41	73	716	1297	1242	320	381	-1.395816248	0.000285357	0.005669761	3.064530538	1.43E-17	7.17E-17	1.668714289	3.05E-05	7.65E-05
MexAM1_META1p0374			98	74	59	666	1928	1752	1642	576	-0.102572436	0.839337549	0.958227638	2.927559208	2.28E-10	7.12E-10	2.824986771	3.94E-08	1.37E-07
MexAM1_META1p0375			579	560	572	76	181	181	159	226	0.653307815	0.083329816	0.345912013	-3.252085239	2.29E-22	1.50E-21	-2.598777424	2.90E-12	1.49E-11
MexAM1_META1p0376	fabD		27	12	6	923	1967	1208	1108	880	-0.203869734	0.654356286	0.888095641	5.222578883	6.11E-30	5.99E-29	5.018709149	1.82E-23	2.34E-22
MexAM1_META1p0377	fabG		34	38	31	1835	2851	2261	1088	1220	-0.786657362	0.005656122	0.05785431	4.84085988	2.07E-62	8.54E-61	4.054202518	2.46E-37	8.26E-36
MexAM1_META1p0378	acpP		115	92	101	10053	10605	10556	4808	6129	-0.753141412	0.028151829	0.179014543	5.451463876	4.09E-66	2.02E-64	4.698322464	1.70E-40	6.54E-39
MexAM1_META1p0379	fabF		210	163	164	6971	8064	6626	4147	5912	-0.339534749	0.335099276	0.700175004	4.11506952	1.21E-37	1.72E-36	3.775534771	4.59E-26	7.12E-25
MexAM1_META1p0380			734	658	860	2422	3294	2717	3231	3168	0.390713093	0.224332782	0.582255174	0.660165473	0.02227448	0.032297736	1.050878566	0.001123132	0.002265572
MexAM1_META1p0381			105	93	89	247	492	409	388	331	0.154912878	0.635662188	0.880177721	0.72773323	0.015755987	0.02342493	0.882646108	0.008427334	0.014619133
MexAM1_META1p0382			422	387	569	269	371	305	332	509	0.620311776	0.100379497	0.381577072	-1.794809312	1.06E-07	2.68E-07	-1.174497536	0.001813223	0.003543137
MexAM1_META1p0383			292	265	277	142	205	172	148	262	0.453370636	0.215955112	0.570398921	-1.928001032	3.55E-09	1.01E-08	-1.474630396	5.14E-05	0.000124726
MexAM1_META1p0384			115	90	92	582	706	869	303	302	-1.052585798	0.002537273	0.031122876	1.630274562	3.17E-07	7.67E-07	0.577688765	0.105779393	0.145669186
MexAM1_META1p0385			150	93	103	448	514	531	239	285	-0.738902349	0.052990518	0.26113156	0.878582895	0.011105617	0.01691132	0.139680546	0.718679495	0.765713171
MexAM1_META1p0386			40	25	42	427	329	373	145	189	-1.03091829	0.021767047	0.151759269	2.206701058	1.44E-07	3.60E-07	1.175782768	0.01202845	0.020272339
MexAM1_META1p0387	xfp		120	116	140	2250	2198	2420	1032	1381	-0.75633335	0.034469638	0.199895818	2.987180299	7.35E-20	4.31E-19	2.230846948	9.73E-10	3.95E-09
MexAM1_META1p0388			39	31	23	230	571	376	223	172	-0.721761823	0.061676804	0.286031352	2.371753652	1.70E-10	5.36E-10	1.649991828	6.19E-05	0.000148519
MexAM1_META1p0390	cysA		34	32	49	195	281	192	150	185	-0.202059762	0.5989296	0.86307827	1.28956427	0.000379662	0.000685176	1.087504507	0.006951037	0.012263403
MexAM1_META1p0391	fbpA		126	82	56	836	1213	814	1133	1628	0.740319561	0.070001211	0.308312697	2.198947317	4.72E-09	1.34E-08	2.939266878	1.85E-12	9.76E-12
MexAM1_META1p0392	fpbB		90	75	71	248	492	397	377	349	0.182045948	0.579272903	0.85450246	0.995480497	0.001106668	0.001894925	1.177526444	0.0005068	0.00108086
MexAM1_META1p0393			39	27	42	64	94	80	67	75	0.053307685	0.898044455	0.975375269	-0.118508075	0.75768823	0.790614615	-0.06520039	0.878902458	0.903046116
MexAM1_META1p0394			11	19	7	92	89	75	58	82	-0.119663657	0.799313514	0.941820906	1.633469446	0.000565972	0.001001074	1.513805788	0.003639133	0.006715658
MexAM1_META1p0395			636	637	602	58	111	86	68	114	0.333816342	0.356504101	0.716400221	-4.142373846	8.97E-40	1.38E-38	-3.808557503	2.49E-27	4.17E-26
MexAM1_META1p0396			89	99	80	70	253	139	225	141	0.551085721	0.205835621	0.555595367	-0.530810306	0.179062657	0.220382082	0.020275415	0.96315633	0.971277642
MexAM1_META1p0397			91	58	77	204	255	237	149	228	-0.105403821	0.7917888	0.937037973	0.38028805	0.296706643	0.348088778	0.27488423	0.499190415	0.561894152
MexAM1_META1p0398			579	494	580	258	436	285	480	493	0.803408055	0.013595872	0.108540088	-2.021218149	3.87E-12	1.37E-11	-1.217810094	0.000171499	0.000389965
MexAM1_META1p0399			146	120	80	36	70	45	45	39	-0.0211068	0.960877847	0.991326132	-2.456911616	3.30E-11	1.10E-10	-2.478018417	3.80E-09	1.45E-08
MexAM1_META1p0400			86	74	66	35	59	47	37	55	0.193500793	0.639405644	0.882126371	-1.933989151	8.70E-08	2.22E-07	-1.740488358	1.78E-05	4.61E-05
MexAM1_META1p0401			20	14	8	13	30	35	31	27	0.405587148	0.482203251	0.799964337	-0.375930099	0.487365427	0.540464621	0.029657049	0.960288795	0.969329008
MexAM1_META1p0403	cysP		56	36	38	2724	2959	2420	1111	1532	-0.85677939	0.024304808	0.163407136	4.747980669	2.71E-39	4.07E-38	3.891201279	2.53E-22	2.95E-21
MexAM1_META1p0404	cysU		19	16	11	817	1187	857	528	534	-0.634238547	0.051832718	0.257878136	4.730311967	1.33E-39	2.03E-38	4.096073421	5.56E-26	8.56E-25
MexAM1_META1p0405	cysW		163	154	186	1017	940	720	479	547	-0.644338994	0.096626867	0.373683792	1.221222787	0.000496672	0.000883019	0.576883794	0.141230069	0.187193052
MexAM1_META1p0406	cysA		522	479	531	1366	1523	1191	769	1118	-0.350480996	0.324000808	0.691075592	0.199751447	0.530864512	0.583294417	-0.150729549	0.672472677	0.724174472
MexAM1_META1p0410			984	1208	1441	588	746	613	771	990	0.634711878	0.060671234	0.283149751	-2.126089928	2.05E-12	7.40E-12	-1.49137805	9.98E-06	2.70E-05
MexAM1_META1p0411	nth		36	318	430	235	292	272	323	494	0.809581361	0.239042933	0.600713493	-1.180782101	0.055244346	0.075492109	-0.37120074	0.589319724	0.647408472
MexAM1_META1p0412	purC		4473	4336	5842	9473	11114	10379	8960	10696	0.11609186	0.733534214	0.919852413	-0.148898387	0.62556088	0.671446861	-0.032806526	0.923384095	0.940472599
MexAM1_META1p0413			147	846	932	548	822	755	578	574	-0.082514211	0.887331432	0.972267174	-1.074976174	0.038998437	0.054673418	-1.157490385	0.046898702	0.069892889
MexAM1_META1p0414			13	745	786	83	232	163	186	49	-0.154147107	0.909394613	0.980295361	-2.959700187	0.014408431	0.021545091	-3.113847293	0.02139509	0.034292799
MexAM1_META1p0415			35	233	258	499	736	532	357	428	-0.37438945	0.53546257	0.830783688	0.534772423	0.32412938	0.376425885	0.160382973	0.791435813	0.828051703
MexAM1_META1p0416			71	267	321	1477	2080	1736	958	1065	-0.595309214	0.245391708	0.608731962	1.786033057	0.000107119	0.000205927	1.190723843	0.020822297	0.033426399
MexAM1_META1p0417			1125	1419	1325	705	1145	839	1171	1278	0.672993402	0.01517229	0.116777813	-1.767334575	1.02E-12	3.74E-12	-1.094341173	7.65E-05	0.00018119
MexAM1_META1p0418			257	547	619	412	614	442	465	534	0.242446505	0.551741593	0.84027642	-1.1849963	0.001149836	0.001964514	-0.942549795	0.020686904	0.033251966
MexAM1_META1p0419	depA		1547	1712	1761	1007	1646	1414	1964	1943	0.751800783	0.006739194	0.065180476	-1.554944188	3.84E-10	1.18E-09	-0.803143405	0.003771255	0.006942995
MexAM1_META1p0420	regS		6858	6600	7590	5401	3754	4995	2990	2083	-0.759260114	0.066401969	0.298808859	-1.741184289	2.48E-06	5.59E-06	-2.500444403	1.48E-09	5.86E-09
MexAM1_META1p0421	regR		23459	18873	18964	1677	2480	1853	2762	3146	0.772294327	0.013040669	0.105324569	-4.598258341	1.73E-61	6.71E-60	-3.825964014	7.09E-35	2.06E-33
MexAM1_META1p0422			108	164	238	680	688	594	444	698	-0.029382344	0.946849492	0.98790183	0.740561896	0.062638072	0.084647147	0.711179552	0.109328742	0.150025473
MexAM1_META1p0423	yexA		111	226	277	1215	1299	1194	633	934	-0.483249556	0.266367213	0.632161177	1.396477985	0.000367754	0.000664263	0.913228429	0.03708735	0.056669835
MexAM1_META1p0424	purQ		75	339	359	652	1252	1047	626	489	-0.57629103	0.283303808	0.650471505	0.689511318	0.152455536	0.190309309	0.113220288	0.833617761	0.865198407
MexAM1_META1p0425	apt		25	256	273	758	1165	854	578	614	-0.418427363	0.526361619	0.824544813	1.112792533	0.060537473	0.082201429	0.69436517	0.294773155	0.356029181
MexAM1_META1p0426	suhB		107	374	433	763	1181	1005	577	756	-0.343420412	0.493096322	0.806354464	0.460926674	0.305161004	0.356929901	0.117506263	0.81515229	0.849151104
MexAM1_META1p0427	thiE		27	265	283	37	103	63	106	49	0.477126288	0.509638015	0.81715877	-2.775192397	1.61E-05	3.37E-05	-2.298066109	0.00138176	0.002748934
MexAM1_META1p0428	thiG		208	523	596	438	821	567	724	711	0.476525736	0.275520609	0.642530772	-0.792501673	0.043057015	0.059904156	-0.315975938	0.470100798	0.533203878
MexAM1_META1p0429	thiS		57	130	152	91	126	113	132	126	0.437959646	0.322107436	0.689802392	-1.263352911	0.001458011	0.002467983	-0.825393265	0.06185465	0.089940162
MexAM1_META1p0430	thiO		123	615	640	102	185	142	223	128	0.533782415	0.35788239	0.716400221	-2.91805418	1.68E-08	4.54E-08	-2.384271765	3.65E-05	9.06E-05
MexAM1_META1p0431			60	586	638	579	853	700	568	718	0.067248094	0.919559584	0.981084414	-0.478654543	0.421963683	0.475741868	-0.411406449	0.536991368	0.597842699
MexAM1_META1p0432			5	155	179	240	270	282	143	127	-0.781729933	0.334774242	0.700175004	0.041087971	0.954826959	0.961163622	-0.740641963	0.362115242	0.425707881
MexAM1_META1p0433			90	442	513	293	524	398	757	846	1.218157269	0.030193698	0.185237517	-1.023340341	0.042311885	0.0589202	0.194816928	0.72895009	0.774045765
MexAM1_META1p0434			7	548	606	87	151	144	190	98	0.412474717	0.758655698	0.929121659	-2.828148825	0.018393937	0.027081415	-2.415674108	0.071651302	0.102295557
MexAM1_META1p0435	rpoD		409	1159	1345	7503	10914	10372	5456	5684	-0.572377981	0.210264769	0.563150989	2.079082226	3.79E-07	9.11E-07	1.506704245	0.000991898	0.002019846
MexAM1_META1p0436	dnaG		194	941	1026	783	1722	1532	1347	705	-0.133278245	0.819854811	0.948766486	-0.355395466	0.497396002	0.550410274	-0.48867371	0.404018648	0.468155761
MexAM1_META1p0437	gnl		263	649	644	188	357	228	429	461	1.028069508	0.014052641	0.111295859	-2.256008175	1.70E-09	4.97E-09	-1.227938667	0.003222093	0.006000118
MexAM1_META1p0438			134	617	633	411	623	527	369	433	-0.160340073	0.764518536	0.931751308	-1.042137011	0.029403499	0.042007893	-1.202477084	0.024711171	0.039123924
MexAM1_META1p0439	gatB		70	248	288	1203	1551	1474	631	689	-0.89575986	0.072345949	0.315511541	1.59302684	0.000381943	0.000688693	0.69726698	0.16439166	0.214329504
MexAM1_META1p0440	carA		106	626	666	2085	2885	2296	1776	1905	-0.191086262	0.741129794	0.92237066	1.173147455	0.023646336	0.034167417	0.982061192	0.090127411	0.126288569
MexAM1_META1p0441			3	157	172	1140	1413	1253	2739	2259	1.172829025	0.336118674	0.700744899	2.33236981	0.03292037	0.046731746	3.505198836	0.004117246	0.00753536
MexAM1_META1p0442			43	1104	1242	352	784	533	887	405	0.477521471	0.677834087	0.897859464	-1.770936706	0.084964122	0.111828969	-1.293415236	0.260421875	0.319679469
MexAM1_META1p0443	flgB		42	204	228	495	755	659	374	589	-0.187593749	0.737201994	0.921354341	0.78802622	0.117175848	0.149623733	0.600432471	0.285365207	0.346212685
MexAM1_META1p0444	flgC		16	182	205	155	231	168	173	205	0.246104625	0.722197392	0.91441579	-0.753668255	0.224490556	0.270615772	-0.50756363	0.464070919	0.527405303
MexAM1_META1p0445	fliE		13	154	168	127	242	155	219	172	0.404862429	0.560117849	0.845271908	-0.592212483	0.342466419	0.395065602	-0.187350055	0.787912532	0.825059444
MexAM1_META1p0446	flgG		6	0	0	92	156	141	139	80	-0.012539563	0.980653932	0.998254233	4.751934357	1.44E-10	4.55E-10	4.739394794	1.06E-09	4.29E-09
MexAM1_META1p0447	flgA		15	328	365	623	658	591	445	616	-0.061477376	0.937157966	0.984747711	0.232369375	0.739426239	0.774678534	0.170892	0.826788289	0.859257415
MexAM1_META1p0448	flgI		10	0	513	198	539	452	271	208	-0.451343669	NA	NA	-0.224709093	NA	NA	-0.676052762	NA	NA
MexAM1_META1p0449			14	239	269	141	295	236	162	126	-0.386094283	0.608328398	0.866944615	-0.882853427	0.189643421	0.231844395	-1.26894771	0.092359366	0.129190934
MexAM1_META1p0450	flgH		26	297	363	134	216	216	169	151	-0.013308777	0.98503406	0.998254233	-1.506069422	0.017440162	0.025762557	-1.519378198	0.032108835	0.049722322
MexAM1_META1p0451	fliL		13	199	221	129	215	242	163	195	0.100474514	0.89140943	0.972849158	-0.787812514	0.231920672	0.278729706	-0.687338	0.350881357	0.414762222
MexAM1_META1p0452	fliP		38	334	383	240	281	312	245	249	0.021910377	0.973617138	0.996531432	-1.050617596	0.076203804	0.101219875	-1.028707219	0.120597463	0.16361161
MexAM1_META1p0453			45	141	148	48	66	73	69	60	0.259177298	0.610688817	0.867460838	-2.052053849	5.26E-06	1.15E-05	-1.792876552	0.000375681	0.000816054
MexAM1_META1p0454	fliF		62	706	793	897	1362	1383	839	843	-0.311842385	0.651702226	0.886275124	0.005812484	0.992499372	0.993937777	-0.306029901	0.658034778	0.711212771
MexAM1_META1p0455			54	342	372	116	260	187	190	105	-0.087259117	0.889925679	0.972849158	-1.705029817	0.002417898	0.003989628	-1.792288934	0.00441561	0.008027091
MexAM1_META1p0456	motB		64	635	706	253	410	409	308	314	0.023909466	0.971738711	0.994973479	-1.613282232	0.007463445	0.011635789	-1.589372766	0.018455769	0.0300698
MexAM1_META1p0457	motC		28	576	632	132	340	281	337	160	0.258475845	0.747230163	0.924538535	-1.978417818	0.005765635	0.009116829	-1.719941974	0.031820319	0.049336964
MexAM1_META1p0460			17	281	314	155	200	205	200	212	0.342352091	0.645927878	0.884135708	-1.325551673	0.046768794	0.064691977	-0.983199581	0.186900286	0.238972857
MexAM1_META1p0461			735	860	808	1442	1817	1724	1532	1902	0.243336292	0.403543848	0.756371065	-0.165916052	0.525703221	0.578440965	0.07742024	0.79095612	0.827689065
MexAM1_META1p0462			21	200	217	302	537	508	317	291	-0.328533397	0.616555644	0.870765287	0.389755078	0.508081556	0.560744009	0.061221681	0.925933299	0.942592264
MexAM1_META1p0463	flhB		30	456	516	319	531	478	366	288	-0.208711105	0.776457987	0.935087572	-0.818501241	0.213098761	0.257883089	-1.027212346	0.162467333	0.211998394
MexAM1_META1p0464	fliG		27	453	507	445	780	684	397	342	-0.55117856	0.458735578	0.788342541	-0.277363454	0.676826399	0.719331376	-0.828542015	0.265811885	0.324579641
MexAM1_META1p0465	fliN		13	153	174	306	443	379	231	308	-0.270760149	0.693802126	0.904632357	0.519049101	0.400963335	0.454889524	0.248288953	0.719311183	0.766123694
MexAM1_META1p0466			79	252	512	300	502	412	258	192	-0.618028193	0.304133456	0.671906578	-0.745529676	0.165112238	0.20442624	-1.363557869	0.023502861	0.037391736
MexAM1_META1p0467			54	223	308	205	378	286	215	199	-0.247131592	0.662046133	0.891761946	-0.685723552	0.175162735	0.216009726	-0.932855144	0.099529487	0.137948268
MexAM1_META1p0468	fliM		49	519	703	580	1065	875	570	595	-0.291438837	0.678491166	0.898301156	-0.261986943	0.677113021	0.719331376	-0.553425781	0.431558745	0.495726605
MexAM1_META1p0469	motA		20	379	421	813	1019	1069	666	723	-0.280724828	0.709864266	0.910787435	0.62955266	0.351731338	0.40485234	0.348827831	0.644412039	0.699160598
MexAM1_META1p0470	hslV		21	247	281	577	965	705	544	621	-0.136765881	0.842442494	0.96060687	0.806779591	0.19141151	0.233776155	0.67001371	0.331648038	0.395497439
MexAM1_META1p0471	hslU		132	637	724	1878	2740	2170	1341	1701	-0.362834828	0.513384231	0.819298063	0.967670269	0.051757745	0.071071189	0.604835442	0.276791718	0.336664912
MexAM1_META1p0472			12	369	415	158	285	182	150	101	-0.493945781	0.551815871	0.84027642	-1.579658997	0.032852069	0.046656089	-2.073604778	0.012437754	0.020894216
MexAM1_META1p0473			129	575	604	366	687	543	370	352	-0.320016229	0.548747281	0.838074387	-0.953255474	0.045627822	0.063212168	-1.273271703	0.017090126	0.027984068
MexAM1_META1p0474			35	456	505	389	634	483	417	423	-0.033414335	0.962333306	0.991326132	-0.624549221	0.323963197	0.376303161	-0.657963555	0.35274664	0.416504908
MexAM1_META1p0475			71	278	312	767	1026	715	912	1034	0.418398179	0.419612309	0.764085056	0.716573268	0.124417042	0.158166309	1.134971447	0.029267109	0.045708726
MexAM1_META1p0476			46	144	151	450	893	676	572	653	0.108217797	0.812608717	0.946323705	1.314799416	0.001511575	0.002548944	1.423017214	0.002071847	0.004001496
MexAM1_META1p0477	ffh		312	938	1013	3404	5048	4646	2598	3032	-0.419554043	0.358722779	0.716638922	1.310428495	0.001380919	0.00234259	0.890874452	0.051742447	0.076397502
MexAM1_META1p0478			28	167	205	688	653	633	368	565	-0.335563685	0.586607933	0.85816853	1.130972624	0.041683213	0.058070766	0.795408939	0.199906356	0.252943566
MexAM1_META1p0479	rpsP		93	221	255	3524	6000	4530	4035	3403	-0.103201594	0.804505248	0.942577778	3.382146711	3.32E-19	1.86E-18	3.278945116	6.94E-15	4.45E-14
MexAM1_META1p0480			10	287	317	993	2020	1305	1249	1172	-0.001075762	0.998921921	0.999881437	1.5711183	0.027805325	0.039816099	1.570042538	0.049136347	0.07289574
MexAM1_META1p0481			19	335	375	764	1543	1317	777	479	-0.694468563	0.357237781	0.716400221	1.070291536	0.113340814	0.14521354	0.375822972	0.619040337	0.675524102
MexAM1_META1p0482			118	378	393	61	139	118	202	158	1.020607859	0.041400956	0.22601767	-2.743376043	8.13E-10	2.44E-09	-1.722768184	0.000512149	0.001090773
MexAM1_META1p0483			566	781	529	40	87	59	153	120	1.38713304	5.34E-05	0.00139443	-4.585084613	8.33E-52	2.13E-50	-3.197951573	1.62E-22	1.94E-21
MexAM1_META1p0484	trmD		91	384	373	156	340	261	250	236	0.199597589	0.702578047	0.908007663	-1.414410222	0.002465365	0.004063134	-1.214812634	0.02003301	0.032343014
MexAM1_META1p0485	serC		1459	1748	1821	2487	4867	3431	3151	2965	0.010795393	0.970709921	0.994775836	-0.167839503	0.523862602	0.576721813	-0.157044111	0.593691394	0.651290665
MexAM1_META1p0486	serA		110	766	892	518	634	595	574	638	0.249991745	0.689031585	0.903464952	-1.214475754	0.029758637	0.042466491	-0.964484009	0.122611005	0.165872926
MexAM1_META1p0487			21	169	171	56	152	81	195	111	0.947900486	0.156417101	0.48540816	-1.591856957	0.007967427	0.01238426	-0.643956471	0.334654548	0.398776899
MexAM1_META1p0488			100	514	585	805	1449	1121	1229	1229	0.362412875	0.520207654	0.821943953	0.253175363	0.616349247	0.66339148	0.615588239	0.275575273	0.335382118
MexAM1_META1p0489			264	360	362	435	614	610	599	723	0.466362113	0.134506931	0.44667659	-0.479306676	0.08774938	0.115129408	-0.012944564	0.967007239	0.974528929
MexAM1_META1p0490			6	575	641	54	210	135	154	62	0.011278381	0.993685305	0.999680278	-2.915094829	0.021995613	0.031930606	-2.903816448	0.04137993	0.062476762
MexAM1_META1p0491			39	784	860	510	741	689	487	404	-0.324092029	0.673082595	0.895329314	-1.002156182	0.144497294	0.181029144	-1.326248211	0.084284601	0.118670123
MexAM1_META1p0492			12	187	217	55	149	143	127	69	0.034196286	0.964951397	0.99246624	-1.53151055	0.027455475	0.039333241	-1.497314265	0.054092027	0.079470427
MexAM1_META1p0493			293	899	962	924	2960	2611	2739	851	0.021431068	0.97126208	0.994775836	0.299574356	0.573817816	0.623005062	0.321005424	0.589800513	0.647707821
MexAM1_META1p0494			117	592	662	119	265	223	332	230	0.73094891	0.211745236	0.564926478	-2.43442701	3.23E-06	7.23E-06	-1.7034781	0.003509261	0.006491402
MexAM1_META1p0495			84	340	377	98	210	161	251	206	0.800287152	0.137303303	0.453285609	-2.029646407	2.51E-05	5.16E-05	-1.229359255	0.02198153	0.035133163
MexAM1_META1p0496			95	767	857	345	639	598	662	500	0.379135496	0.558109921	0.844110076	-1.357669759	0.019054698	0.027935211	-0.978534263	0.130583865	0.175059507
MexAM1_META1p0497			871	1648	1698	248	367	304	328	251	0.133851803	0.721524712	0.914068484	-3.425664285	8.16E-25	6.13E-24	-3.291812482	1.11E-18	9.72E-18
MexAM1_META1p0498	hemF		108	494	553	855	1104	804	564	607	-0.457673676	0.404687759	0.757529528	0.056960054	0.907801378	0.92173335	-0.400713623	0.466436733	0.529724259
MexAM1_META1p0499			90	546	593	606	894	770	533	488	-0.353714133	0.547698916	0.837300776	-0.328703125	0.53241447	0.58458432	-0.682417259	0.246617311	0.305398857
MexAM1_META1p0500			110	606	716	2383	3767	2548	1664	1650	-0.587124465	0.313215841	0.680167197	1.37578276	0.008360968	0.01295753	0.788658294	0.176303808	0.227617477
MexAM1_META1p0501			41	309	333	686	1119	825	510	548	-0.505239588	0.413597766	0.761020752	0.722875202	0.192164748	0.234557913	0.217635614	0.72549308	0.771254952
MexAM1_META1p0502		putative flagellin (flaA like; flaB like)	210	669	813	25444	56574	66694	16609	7051	-1.808944731	0.001444363	0.019933902	5.19001517	2.08E-24	1.51E-23	3.381070439	2.80E-09	1.08E-08
MexAM1_META1p0503			41	157	156	163	236	217	188	185	0.073478946	0.882755328	0.971228406	-0.41313865	0.356568582	0.409510621	-0.339659704	0.497588337	0.560293657
MexAM1_META1p0504			15	237	270	85	156	120	141	107	0.281466908	0.706920703	0.909085991	-1.767161192	0.008205323	0.01273494	-1.485694284	0.046796727	0.069757633
MexAM1_META1p0505			29	522	588	549	790	651	444	537	-0.226280221	0.763942701	0.931751308	-0.402479821	0.550543183	0.601093409	-0.628760041	0.404350393	0.468452887
MexAM1_META1p0506	flgF		4	305	338	306	469	377	275	240	-0.358404752	0.783285436	0.936575757	-0.378454252	0.745442726	0.779799548	-0.736859004	0.571917883	0.631190295
MexAM1_META1p0507	fliI		24	562	615	176	581	424	431	276	0.138677703	0.864305923	0.965329067	-1.309782403	0.071087202	0.094910113	-1.171104701	0.148926393	0.196306325
MexAM1_META1p0508	flgE		112	633	722	1456	2090	1611	1722	2147	0.37855871	0.516147411	0.819943543	0.599876025	0.250956131	0.299296418	0.978434734	0.093805097	0.130772001
MexAM1_META1p0509	flgK		40	620	697	217	562	453	456	352	0.247595097	0.740998034	0.92237066	-1.406570686	0.035757953	0.050426011	-1.158975589	0.121734748	0.164938649
MexAM1_META1p0510	flgL		21	443	494	488	731	724	641	643	0.203478867	0.79152361	0.937037219	-0.191943922	0.780672179	0.810247043	0.011534945	0.988055651	0.990444567
MexAM1_META1p0511	flaF		0	143	161	71	212	154	188	133	0.425482008	0.796747303	0.939331086	-0.75391795	0.610116731	0.657365896	-0.328435942	0.842461157	0.872629237
MexAM1_META1p0512	flbT		19	228	245	175	462	323	400	264	0.328551721	0.642500595	0.883420562	-0.304049202	0.631991342	0.677530452	0.024502519	0.972438308	0.978046527
MexAM1_META1p0513	flgD		13	179	190	342	444	469	321	324	-0.174007332	0.804089896	0.942577778	0.520613578	0.408649783	0.462744538	0.346606246	0.622599999	0.678694022
MexAM1_META1p0514			40	126	146	126	183	194	111	113	-0.368578353	0.458700646	0.788342541	-0.53630024	0.228225505	0.274639013	-0.904878593	0.070281478	0.100709796
MexAM1_META1p0515	flhA		63	897	984	672	1150	977	693	621	-0.275726412	0.702032273	0.907679564	-0.699662081	0.277739426	0.328127183	-0.975388492	0.17606708	0.227453505
MexAM1_META1p0516	fliR		10	319	348	110	174	171	171	118	0.154134649	0.852486299	0.963054004	-1.788508842	0.015693668	0.02334344	-1.634374193	0.04838357	0.071899025
MexAM1_META1p0517			0	169	189	13	41	21	52	15	0.721584746	0.683059349	0.900751928	-3.541230977	0.024705906	0.035590926	-2.819646231	0.109230442	0.149923664
MexAM1_META1p0518			68	272	271	105	329	152	254	200	0.511543802	0.35551382	0.716400221	-1.353024663	0.006352048	0.009993267	-0.841480861	0.12829865	0.172516606
MexAM1_META1p0519			59	194	208	196	378	288	312	242	0.190287	0.695638313	0.905436306	-0.345291175	0.429911032	0.483474992	-0.155004175	0.751010767	0.793229613
MexAM1_META1p0520			46	222	268	403	547	474	414	455	0.076089965	0.89228333	0.972849158	0.195899468	0.69800541	0.738122028	0.271989433	0.629666719	0.685676296
MexAM1_META1p0521			213	621	597	127	277	194	249	217	0.479649953	0.292506979	0.659647473	-2.514286211	5.85E-10	1.77E-09	-2.034636257	7.15E-06	1.97E-05
MexAM1_META1p0522			26	419	464	443	1442	1018	1353	452	0.196589661	0.80460361	0.942577778	0.387720621	0.58598827	0.634336127	0.584310282	0.462702288	0.526251926
MexAM1_META1p0523			22	175	194	144	365	306	214	103	-0.506304681	0.453643281	0.784311693	-0.2073286	0.731801163	0.768345398	-0.713633281	0.292293066	0.353445572
MexAM1_META1p0524			11	305	343	256	979	780	606	186	-0.455437369	0.712551809	0.911075407	0.316045074	0.775118061	0.805558025	-0.139392295	0.910279746	0.929839875
MexAM1_META1p0525			20	799	881	690	2353	1644	1633	413	-0.308478074	0.813930551	0.946323705	0.174142868	0.881933425	0.898620916	-0.134335206	0.918383273	0.936615864
MexAM1_META1p0526			18	141	157	138	372	305	173	70	-0.883479492	0.199743301	0.546985288	0.093923856	0.878930575	0.896174908	-0.789555636	0.25378791	0.312536042
MexAM1_META1p0527	qxtB		2006	1851	1877	903	1280	1343	1239	1169	0.245978716	0.410981065	0.759977779	-1.943537361	3.50E-13	1.33E-12	-1.697558645	1.33E-08	4.86E-08
MexAM1_META1p0528			67	89	93	30	45	33	25	46	0.193579529	0.66499603	0.892834695	-2.443097347	2.37E-10	7.40E-10	-2.249517818	2.21E-07	7.17E-07
MexAM1_META1p0529			70	108	104	37	60	49	57	59	0.476041855	0.220274232	0.576066211	-2.187712951	1.51E-10	4.76E-10	-1.711671096	6.27E-06	1.75E-05
MexAM1_META1p0530			127	613	661	188	276	232	345	202	0.453418465	0.428371849	0.766588214	-2.224287773	1.35E-05	2.85E-05	-1.770869308	0.001931476	0.003757225
MexAM1_META1p0531			52	527	555	63	73	97	137	80	0.678854891	0.335920822	0.700678432	-3.471126432	3.23E-08	8.55E-08	-2.792271541	6.70E-05	0.000159663
MexAM1_META1p0532			345	442	419	66	121	101	84	95	0.132112352	0.688502833	0.903464952	-3.319031	1.70E-31	1.81E-30	-3.186918649	2.84E-23	3.59E-22
MexAM1_META1p0533			137	1170	1330	318	522	460	517	320	0.177796346	0.788847473	0.936575757	-2.246679349	0.000151815	0.000286362	-2.068883003	0.001812708	0.003543137
MexAM1_META1p0534			60	732	803	224	557	557	480	198	-0.127202619	0.864953912	0.965329067	-1.513708634	0.023530511	0.034015864	-1.640911252	0.028195277	0.044167865
MexAM1_META1p0535	amn		264	811	854	429	839	649	666	622	0.254989175	0.582696748	0.855579572	-1.258590674	0.002430688	0.004009669	-1.003601499	0.030557309	0.047544635
MexAM1_META1p0536			14	211	238	118	290	193	247	202	0.432182098	0.557843472	0.844094538	-0.888348194	0.178852677	0.220167221	-0.456166096	0.536532022	0.59773914
MexAM1_META1p0537			12	548	598	69	126	88	139	59	0.310757284	0.805566258	0.942758103	-3.261789914	0.003800109	0.006125681	-2.95103263	0.019190386	0.031176858
MexAM1_META1p0538			31	364	402	60	72	70	105	55	0.444870076	0.54414943	0.834795013	-3.170199725	1.15E-06	2.66E-06	-2.725329649	0.000181856	0.000412009
MexAM1_META1p0539			142	299	330	21	28	31	49	42	0.980212458	0.039287229	0.218149353	-4.492452844	1.52E-27	1.32E-26	-3.512240386	5.88E-15	3.79E-14
MexAM1_META1p0540			6	363	413	50	60	66	89	45	0.389001944	0.766324636	0.93208997	-3.340775585	0.004221697	0.006770174	-2.951773641	0.023746322	0.037701909
MexAM1_META1p0541			16	485	538	12	39	36	100	20	1.339820955	0.308566754	0.675696002	-4.855742441	3.54E-05	7.16E-05	-3.515921486	0.007132903	0.012552213
MexAM1_META1p0542			1478	1931	2145	490	668	618	1468	1614	1.585297446	4.02E-07	2.03E-05	-2.876149786	9.17E-25	6.86E-24	-1.290852339	3.41E-05	8.49E-05
MexAM1_META1p0543			248	420	547	380	484	478	1162	1521	1.781613954	8.27E-06	0.000273597	-1.082881894	0.002587525	0.004250348	0.698732061	0.080519622	0.113807166
MexAM1_META1p0544			71	255	335	234	262	293	474	668	1.302656808	0.016451238	0.123685847	-0.94856644	0.051935981	0.071300191	0.354090369	0.51474086	0.576788002
MexAM1_META1p0545			45	600	659	71	74	112	141	70	0.489197387	0.518950486	0.821627565	-3.524280869	1.78E-07	4.40E-07	-3.035083481	5.71E-05	0.000137865
MexAM1_META1p0546			25	298	326	44	100	73	100	73	0.516954289	0.474368804	0.79710878	-2.834302389	1.04E-05	2.22E-05	-2.317348099	0.0012455	0.002494609
MexAM1_META1p0547			10	416	464	81	144	135	155	92	0.278069802	0.82000641	0.948766486	-2.533936348	0.020274624	0.029584206	-2.255866546	0.064577457	0.093397025
MexAM1_META1p0550			104	564	595	268	529	353	417	433	0.393348382	0.491006476	0.805134051	-1.379383843	0.006940548	0.010861417	-0.986035461	0.084162087	0.118524461
MexAM1_META1p0551			8	241	264	282	406	310	262	203	-0.305519226	0.705368255	0.909085991	-0.243651394	0.736277223	0.772370156	-0.549170619	0.497415676	0.560200668
MexAM1_META1p0552			12	207	223	22	49	65	87	33	0.659474335	0.42326387	0.765474323	-2.94448828	5.85E-05	0.000115728	-2.285013944	0.005141256	0.009243559
MexAM1_META1p0553			66	300	365	187	208	189	185	186	0.112523549	0.84385583	0.960762867	-1.516615439	0.002947834	0.004812965	-1.40409189	0.013877131	0.023071928
MexAM1_META1p0554			84	571	614	162	271	215	260	179	0.252240845	0.68453437	0.901432044	-2.195287158	7.41E-05	0.000144942	-1.943046313	0.001710131	0.003358163
MexAM1_META1p0555			11	181	197	307	321	392	141	193	-0.847744254	0.253100398	0.618398224	0.215813069	0.745218413	0.779696048	-0.631931185	0.395727422	0.459833489
MexAM1_META1p0556	gpsA		18	427	470	41	108	93	137	75	0.66624436	0.418364845	0.763442187	-3.182238129	1.45E-05	3.04E-05	-2.515993769	0.002128489	0.004099434
MexAM1_META1p0557			33	600	668	234	428	403	552	325	0.544244816	0.478857495	0.797709047	-1.521399138	0.02690698	0.038574114	-0.977154323	0.203422345	0.257026323
MexAM1_META1p0558	ygjD		2376	2401	2052	900	1984	1272	1699	1247	0.346803888	0.281343719	0.648610389	-1.995288573	4.03E-12	1.43E-11	-1.648484685	2.95E-07	9.49E-07
MexAM1_META1p0559			459	701	710	565	630	601	490	711	0.185302392	0.604653556	0.865497017	-1.258937452	8.38E-05	0.000162964	-1.073635061	0.002697972	0.005092166
MexAM1_META1p0561			2404	3566	2374	1682	4058	2557	3254	3223	0.493671254	0.115188416	0.413123851	-1.27421863	5.51E-06	1.20E-05	-0.780547376	0.012742559	0.021342842
MexAM1_META1p0562			662	1147	1034	1454	3562	2490	3326	2730	0.542857272	0.123669225	0.428706192	0.125108124	0.692368455	0.733033609	0.667965396	0.058627256	0.085527306
MexAM1_META1p0567		conserved hypothetical protein	8	179	200	39	39	29	48	37	0.422664361	0.60800898	0.866944615	-3.019183806	3.54E-05	7.16E-05	-2.596519445	0.001454173	0.002885027
MexAM1_META1p0569		conserved hypothetical protein	16449	12764	12773	559	733	689	1321	2176	1.603292621	7.24E-06	0.000247378	-5.643033745	6.73E-70	3.77E-68	-4.039741124	7.41E-30	1.44E-28
MexAM1_META1p0570		hypothetical protein	2364	1863	1441	146	239	155	329	303	1.036353158	0.003304222	0.038337605	-4.643461944	9.79E-50	2.31E-48	-3.607108786	3.13E-25	4.54E-24
MexAM1_META1p0572		putative chemoreceptor y4sI (Methyl-accepting chemotaxis protein)	323	1115	1089	3041	8814	8081	4309	1792	-0.840977565	0.1336461	0.446612087	1.702594999	0.000696366	0.001219571	0.861617434	0.12480497	0.168328369
MexAM1_META1p0573		hypothetical protein	34	282	308	178	594	550	310	143	-0.668870315	0.341870144	0.706000858	-0.202395551	0.747814742	0.781623509	-0.871265866	0.216470547	0.271746131
MexAM1_META1p0574		conserved hypothetical protein with putative ATP-dependent helicase domain	325	1080	1226	420	789	766	730	596	0.250306611	0.616136497	0.870457264	-1.662346896	0.000195595	0.000365837	-1.412040285	0.004656721	0.008430901
MexAM1_META1p0576		Hypothetical protein	381	822	810	23644	26930	28641	11048	12386	-0.98633672	0.010525637	0.089863908	4.103091708	2.19E-32	2.44E-31	3.116754988	7.90E-16	5.43E-15
MexAM1_META1p0578		transcriptional accessory protein	219	1185	989	773	1129	802	825	555	-0.172189401	0.755078068	0.928213185	-1.018406338	0.03907233	0.054752326	-1.190595739	0.031037159	0.048194779
MexAM1_META1p0579		Hypothetical protein	29	142	120	43	45	40	53	47	0.408665463	0.479800421	0.798255435	-2.351209849	4.28E-06	9.47E-06	-1.942544386	0.00066248	0.001390001
MexAM1_META1p0580		ABC-type polysaccharide/polyol phosphate transport system, ATPase component	99	368	309	743	748	723	865	1058	0.55096955	0.254138473	0.618398224	0.352083506	0.417802679	0.471820385	0.903053056	0.06262401	0.090952527
MexAM1_META1p0581		putative Capsule polysaccharide export inner-membrane protein	313	804	723	1953	2199	2021	2416	2366	0.399589674	0.328239398	0.694236653	0.563123234	0.124686312	0.158476226	0.962712908	0.018786804	0.030553121
MexAM1_META1p0582		conserved hypothetical protein	706	912	575	99	155	112	213	168	0.863912511	0.007378848	0.069823171	-3.805818917	8.29E-41	1.34E-39	-2.941906406	9.08E-21	9.14E-20
MexAM1_META1p0583		conserved hypothetical protein	293	474	265	31	36	37	71	48	0.978833275	0.015556873	0.119294939	-4.499306092	1.21E-37	1.72E-36	-3.520472817	2.80E-20	2.72E-19
MexAM1_META1p0584	flhA	Flagellar biosynthesis protein	222	1101	938	855	1070	997	857	678	-0.146777457	0.782235873	0.936499575	-0.811804786	0.087418348	0.114743501	-0.958582243	0.071159534	0.101803805
MexAM1_META1p0585		putative methyl-accepting chemotaxis receptor/sensory transducer	395	1041	975	4250	9397	8279	6390	3044	-0.372540589	0.43231925	0.770140961	1.927994105	5.78E-06	1.26E-05	1.555453516	0.001064574	0.002160061
MexAM1_META1p0586		conserved hypothetical protein	48	101	89	408	450	466	220	309	-0.557191891	0.152148149	0.479217208	1.288038541	0.000303913	0.000554914	0.73084665	0.06656515	0.095937119
MexAM1_META1p0587		conserved hypothetical protein precursor; putative membrane protein	181	617	533	3035	3689	3665	3401	3272	0.139563253	0.757826157	0.928854757	1.7785934	1.22E-05	2.57E-05	1.918156653	2.41E-05	6.12E-05
MexAM1_META1p0588		conserved hypothetical protein, putative flagellar fliJ protein	134	254	209	1894	5522	4674	3950	1574	-0.260790631	0.582633622	0.855579572	3.05808416	9.34E-13	3.45E-12	2.797293529	4.89E-09	1.84E-08
MexAM1_META1p0589	fliI	flagellum-specific ATP synthase	175	739	635	329	564	464	491	291	0.022412702	0.965502912	0.99246624	-1.409599629	0.002333503	0.003862671	-1.387186928	0.007408554	0.012982191
MexAM1_META1p0590	ctrA	Cell cycle transcriptional regulator ctrA (Response regulator sokA)	881	1019	1469	8820	12757	13759	10826	9235	-0.017697735	0.961196981	0.991326132	2.138043624	5.58E-11	1.83E-10	2.120345889	6.00E-09	2.25E-08
MexAM1_META1p0591		conserved hypothetical protein; putative exported protein	68	277	243	862	1050	1010	531	586	-0.610007276	0.212003424	0.565130431	1.1287374	0.010267342	0.015704033	0.518730125	0.291460451	0.352644464
MexAM1_META1p0592		conserved hypothetical protein	29	130	118	567	717	664	366	447	-0.480052839	0.339228676	0.70392497	1.62429844	0.000365327	0.000660072	1.144245601	0.024530842	0.038869803
MexAM1_META1p0593		putative acetyltransferase	60	281	243	353	453	382	307	330	-0.117104665	0.821137489	0.949636984	-0.161556781	0.728155163	0.76532158	-0.278661446	0.591882071	0.649649594
MexAM1_META1p0594	dme	NAD-dependent malic enzyme	978	1898	1946	3669	4697	3802	3930	5144	0.356470035	0.342236069	0.706000858	0.12606791	0.7076191	0.747018025	0.482537946	0.198984659	0.25213643
MexAM1_META1p0595		conserved hypothetical protein, putative exported protein (tat pathway signal), putative AraC family transcriptional regulator, putative acetamidase/formamidase	544	1097	1002	335	376	284	452	444	0.614560648	0.109411487	0.402234644	-2.596283878	3.41E-14	1.39E-13	-1.98172323	2.16E-07	7.03E-07
MexAM1_META1p0596		hypothetical protein	372	411	411	52	52	68	104	123	1.169384961	0.001402039	0.019644829	-4.005563846	2.10E-35	2.69E-34	-2.836178886	7.26E-16	5.00E-15
MexAM1_META1p0597		hypothetical protein	75	448	378	101	225	128	227	113	0.429331736	0.478660332	0.797709047	-2.230011438	3.71E-05	7.48E-05	-1.800679702	0.002868604	0.005384801
MexAM1_META1p0598		putative glycosyl transferase	184	1053	891	353	456	292	462	239	0.132573472	0.822677645	0.949784239	-2.129842655	5.52E-05	0.000109473	-1.997269183	0.000723261	0.001504838
MexAM1_META1p0599		hypothetical protein	192	1034	881	461	514	477	487	346	-0.032574868	0.953402951	0.989111584	-1.704444629	0.00061904	0.001091835	-1.737019497	0.001820376	0.003554449
MexAM1_META1p0600		hypothetical protein	62	319	276	116	242	139	255	132	0.478459495	0.40829013	0.759607455	-1.640507643	0.001520378	0.002563087	-1.162048147	0.044237461	0.066244346
MexAM1_META1p0601		peptidase	464	1034	1008	1464	1992	1644	1791	2283	0.463379366	0.232423441	0.592324324	-0.186266317	0.592288644	0.640376056	0.277113049	0.475770574	0.538848515
MexAM1_META1p0602		oxidoreductase, 2Fe-2S subunit	396	557	622	448	518	519	707	1480	1.327245007	0.001151202	0.016965226	-1.296893341	0.000400003	0.000718965	0.030351666	0.940725248	0.955006581
MexAM1_META1p0603		oxidoreductase, FAD-binding subunit; putative molybdopterin oxidoreductase, xanthine dehydrogenase family	399	817	821	361	499	387	904	1275	1.593697418	4.20E-05	0.001149709	-1.924329302	3.46E-08	9.14E-08	-0.330631884	0.394355284	0.458410375
MexAM1_META1p0604		oxidoreductase, molybdopterin-binding subunit	820	1640	1621	1825	1658	1429	2954	4482	1.335623677	0.001704199	0.022646185	-0.897914634	0.018514441	0.027233044	0.437709044	0.30398338	0.36566202
MexAM1_META1p0605		integral membrane protein precursor; putative CrcB protein	44	203	162	48	73	35	72	51	0.459038024	0.423773073	0.765534604	-2.589592286	3.42E-07	8.23E-07	-2.130554261	0.000169063	0.000384707
MexAM1_META1p0606		conserved hypothetical protein, DUF6; putative membrane protein precursor	168	306	241	64	118	49	141	59	0.618516079	0.200653012	0.548178162	-2.868596511	2.12E-11	7.17E-11	-2.250080432	2.35E-06	6.86E-06
MexAM1_META1p0607		D-alanyl-D-alanine dipeptidase	61	346	294	73	67	39	122	50	0.685290528	0.297013251	0.664025442	-3.107220312	1.04E-07	2.62E-07	-2.421929784	0.000197616	0.000445927
MexAM1_META1p0608		hypothetical protein	371	437	375	24	20	25	97	65	1.99681228	1.30E-06	5.91E-05	-5.295797107	1.53E-47	3.35E-46	-3.298984827	2.09E-18	1.77E-17
MexAM1_META1p0609		conserved hypothetical protein	640	576	401	36	35	22	169	121	2.40294005	2.97E-08	1.99E-06	-5.314968497	9.14E-43	1.61E-41	-2.912028447	1.03E-12	5.54E-12
MexAM1_META1p0610		Putative transcriptional regulator, MarR family	239	466	411	99	144	94	182	91	0.495904071	0.251327581	0.616813821	-2.943882238	1.48E-14	6.18E-14	-2.447978167	9.97E-09	3.67E-08
MexAM1_META1p0611		putative glycosyl transferase	196	1117	937	393	480	442	463	236	-0.130150071	0.823283775	0.950083837	-1.951055411	0.000176444	0.000331112	-2.081205482	0.000350813	0.00076578
MexAM1_META1p0612	rfbF	alpha-D-glucose-1-phosphate cytidylyltransferase	157	451	413	602	629	574	384	414	-0.418897982	0.346927816	0.708950331	-0.351428318	0.377998618	0.432048044	-0.7703263	0.084414895	0.118772903
MexAM1_META1p0613	rfbG	cdp-glucose 4,6-dehydratase	151	632	514	316	535	378	393	285	-0.043339829	0.930966492	0.983802993	-1.291495485	0.003859616	0.006215161	-1.334835314	0.007614745	0.013313494
MexAM1_META1p0614		putative Methyltransferase	196	680	605	616	883	636	603	609	-0.023033202	0.960405322	0.991326132	-0.675534756	0.103815182	0.13417012	-0.698567958	0.13254511	0.177421015
MexAM1_META1p0615	rfbC	dTDP-4-dehydrorhamnose 3,5-epimerase	50	274	241	204	278	228	196	178	-0.13489948	0.8073106	0.944088872	-0.862432088	0.081239854	0.107473017	-0.997331568	0.071727069	0.102380226
MexAM1_META1p0616		putative CDP-4-dehydro-6-deoxy-D-gulose 4-reductase	442	770	571	204	338	223	398	378	0.831148474	0.009180978	0.081282761	-2.446144743	8.46E-18	4.35E-17	-1.614996269	3.34E-07	1.06E-06
MexAM1_META1p0617		Putative response regulator receiver	3048	2325	2098	385	658	585	771	1248	1.122044904	0.00187405	0.024433374	-3.460899203	6.77E-27	5.69E-26	-2.338854299	7.62E-11	3.43E-10
MexAM1_META1p0618		hypothetical protein	7	40	32	18	29	18	21	11	-0.21213042	0.75586239	0.928386821	-1.488703582	0.012366987	0.018703865	-1.700834002	0.012114774	0.02040124
MexAM1_META1p0619	bioA	7,8-diaminopelargonic acid synthetase, PLP-dependent (Adenosylmethionine-8-amino-7-oxononanoate aminotransferase)	117	640	536	173	303	216	276	127	0.040940604	0.944282161	0.987019308	-2.117496834	5.01E-05	9.99E-05	-2.07655623	0.000381593	0.000828028
MexAM1_META1p0620	gcvP	glycine dehydrogenase / decarboxylase	479	1689	1474	904	1087	855	1506	1530	0.86668652	0.06504759	0.297012454	-1.537050903	0.000255953	0.000471915	-0.670364383	0.153430736	0.201687962
MexAM1_META1p0621	gcvH	glycine cleavage complex protein H, carrier of aminomethyl moiety via covalently bound lipoyl cofactor	78	241	185	62	108	52	160	127	1.187191015	0.012944577	0.104820737	-2.401795948	1.96E-08	5.28E-08	-1.214604934	0.010056805	0.017210586
MexAM1_META1p0622	gcvT	glycine cleavage complex protein T, aminomethyltransferase, tetrahydrofolate-dependent	774	1162	959	222	267	156	354	311	0.816897405	0.023572099	0.159689414	-3.362223818	1.13E-25	8.86E-25	-2.545326413	1.05E-12	5.65E-12
MexAM1_META1p0623		hypothetical protein	158	263	203	55	81	60	109	101	0.899385845	0.01030238	0.088617571	-2.888802684	1.10E-20	6.67E-20	-1.989416839	4.75E-09	1.79E-08
MexAM1_META1p0624	bioF	7-keto-8-aminopelargonic acid synthetase (8-amino-7-oxononanoate synthase	109	593	495	201	295	250	257	118	-0.190069012	0.744714724	0.923321545	-1.878953111	0.000303214	0.0005538	-2.069022123	0.000384986	0.000834517
MexAM1_META1p0625		conserved hypothetical protein; putative NLP/P60 family protein	93	449	370	244	393	278	330	250	0.151227154	0.774168148	0.933414446	-1.202375772	0.01074689	0.016397181	-1.051148618	0.046109448	0.068898284
MexAM1_META1p0626		conserved hypothetical protein	85	232	187	32	55	27	78	29	0.727237418	0.184720252	0.526806475	-3.3666425	3.07E-12	1.10E-11	-2.639405082	7.98E-07	2.46E-06
MexAM1_META1p0627		Short-chain dehydrogenase/reductase SDR	135	399	374	141	215	182	186	140	0.08107728	0.858624088	0.963283365	-1.972533592	1.09E-06	2.53E-06	-1.891456313	3.02E-05	7.58E-05
MexAM1_META1p0628		putative MgtC-magnesium transport	59	368	311	61	79	65	139	51	0.680097991	0.289502806	0.656847117	-3.030702407	1.11E-07	2.80E-07	-2.350604417	0.000220429	0.000493466
MexAM1_META1p0629		MxaR-like protein, an ATPase	632	1075	824	1312	2103	1318	1403	1466	0.083830287	0.788566475	0.936575757	-0.320415955	0.252850686	0.301068049	-0.236585669	0.450031817	0.514097698
MexAM1_META1p0630		conserved hypothetical protein	114	500	413	210	413	214	297	227	0.155702944	0.766531702	0.93208997	-1.526158176	0.001122124	0.001920333	-1.370455232	0.008899596	0.015356989
MexAM1_META1p0631		conserved hypothetical protein	53	251	219	293	397	306	258	211	-0.297429543	0.571808663	0.851981273	-0.262673529	0.577499218	0.626673815	-0.560103072	0.288700584	0.349825966
MexAM1_META1p0632		Conserved hypothetical protein containing a von Willebrand factor type A (vWA) domain; putative membrane protein	125	556	482	411	524	399	453	350	0.049690459	0.923748707	0.981555824	-0.986580876	0.033651971	0.047650639	-0.936890417	0.071266124	0.101885983
MexAM1_META1p0633		conserved hypothetical protein	79	479	396	123	203	136	245	105	0.414026122	0.498208844	0.80981725	-2.253026254	3.60E-05	7.28E-05	-1.839000132	0.002542443	0.004820564
MexAM1_META1p0634		hypothetical protein	112	501	417	262	444	317	385	287	0.208472893	0.684764863	0.901432044	-1.224305874	0.007690075	0.011980104	-1.015832981	0.04789259	0.071237508
MexAM1_META1p0635		conserved hypothetical protein; putative membrane protein	154	737	615	721	925	707	702	625	-0.044566921	0.9319163	0.98401483	-0.537788434	0.249447395	0.297928432	-0.582355356	0.264724197	0.323632746
MexAM1_META1p0636		conserved hypothetical protein with putative heme-linked catalase domain	1172	1646	1422	377	487	438	753	1056	1.257094672	5.15E-05	0.001350566	-2.915729746	8.09E-26	6.46E-25	-1.658635074	7.71E-08	2.62E-07
MexAM1_META1p0637		conserved hypothetical protein, DUF6; putative integral membrane protein	1811	1970	1215	336	572	428	561	638	0.656636365	0.033226368	0.195491754	-3.140037976	2.87E-30	2.87E-29	-2.483401611	5.30E-16	3.68E-15
MexAM1_META1p0638		hypothetical protein	1364	1413	900	538	618	505	439	560	0.034357356	0.920020266	0.98116449	-2.34236932	1.49E-14	6.22E-14	-2.308011964	1.33E-11	6.49E-11
MexAM1_META1p0639		conserved hypothetical protein	93	43	36	57	129	89	65	145	0.448005805	0.405623626	0.757529528	-0.62520808	0.199778888	0.243278815	-0.177202275	0.743871092	0.786891362
MexAM1_META1p0640		hypothetical protein	3659	3513	3200	2925	4614	3127	3661	3558	0.241736795	0.400270165	0.753827252	-1.205661868	2.73E-06	6.15E-06	-0.963925073	0.000796351	0.001648089
MexAM1_META1p0641	msrB	methionine sulfoxide reductase (Peptide- methionine (R)-S-oxide reductase)	156	294	286	505	711	556	599	685	0.327112285	0.354410066	0.715609157	0.048956119	0.87794548	0.895366176	0.376068404	0.290206199	0.351331974
MexAM1_META1p0642	rbn	Ribonuclease BN	166	632	527	611	810	788	529	506	-0.305767776	0.518404962	0.821627565	-0.454264424	0.283676542	0.334315788	-0.760032201	0.108951298	0.149606562
MexAM1_META1p0643		putative sensory transduction histidine kinase of the HWE family	556	1177	1141	1483	2158	1635	2724	3223	0.967677691	0.009406959	0.082397013	-0.342829097	0.304818412	0.356596257	0.624848594	0.093956068	0.130953112
MexAM1_META1p0644	matB	malonyl CoA synthetase	355	933	841	1090	1546	1016	1186	1110	0.12266097	0.767861014	0.932116077	-0.428294441	0.249859446	0.298248732	-0.305633471	0.462579415	0.526209272
MexAM1_META1p0645		hypothetical protein precursor ; putative exported protein	87	250	227	205	309	263	238	263	0.167274633	0.697502849	0.906156303	-0.752938939	0.051224998	0.070432957	-0.585664307	0.17470754	0.226005817
MexAM1_META1p0646		hypothetical protein; putative exported protein	1563	1708	1428	932	1857	1175	2263	2000	0.936444535	0.001264453	0.01821867	-1.510243608	6.40E-09	1.80E-08	-0.573799073	0.048076181	0.071476397
MexAM1_META1p0647		conserved hypothetical protein with putative FAD/NAD(P)-binding domain	273	713	545	262	550	325	539	396	0.555928283	0.180209276	0.522237413	-1.671748286	6.62E-06	1.44E-05	-1.115820004	0.007059855	0.012435733
MexAM1_META1p0648		conserved hypothetical protein; putative inner membrane protein alx	137	573	493	1325	1508	1504	751	823	-0.69232818	0.164196176	0.49811513	0.675153184	0.130128171	0.164887346	-0.017174996	0.972542165	0.978046527
MexAM1_META1p0649		conserved hypothetical protein	76	189	155	172	603	439	542	233	0.237271674	0.644861135	0.884135708	0.239776356	0.605328261	0.652885268	0.47704803	0.35697032	0.420454246
MexAM1_META1p0650	pfpI	General stress protein, putative intracellular proteinase	3486	3174	3755	555	718	641	719	1038	0.658669688	0.048783081	0.247861097	-3.680525613	5.06E-35	6.36E-34	-3.021855925	1.11E-19	1.04E-18
MexAM1_META1p0651		hypothetical protein	5365	4401	4337	120	217	168	361	471	1.537761444	2.90E-06	0.000118192	-6.071418492	8.04E-96	1.67E-93	-4.533657047	6.28E-45	3.34E-43
MexAM1_META1p0652		conserved hypothetical protein; putative membrane protein	290	422	342	215	474	334	173	136	-0.886431332	0.007305081	0.069465292	-1.306668225	6.87E-06	1.49E-05	-2.193099556	3.10E-11	1.47E-10
MexAM1_META1p0653		hypothetical protein	717	851	662	236	481	271	253	250	-0.141236944	0.651444426	0.886275124	-2.435820951	1.15E-18	6.23E-18	-2.577057895	1.07E-16	7.86E-16
MexAM1_META1p0654	cspA	major cold shock protein	1190	1236	919	6667	7223	6796	3559	3721	-0.74342939	0.01646758	0.123685847	1.433504673	2.52E-07	6.14E-07	0.690075283	0.026405982	0.041553341
MexAM1_META1p0655		hypothetical protein	491	606	306	691	795	714	293	283	-1.162562501	0.00087616	0.013794537	-0.534175954	0.085456172	0.112381462	-1.696738455	1.26E-06	3.80E-06
MexAM1_META1p0656		conserved hypothetical protein	81	257	201	349	819	770	385	185	-0.917208512	0.066912004	0.300018568	0.598137394	0.182974673	0.224574599	-0.319071118	0.526191642	0.588346965
MexAM1_META1p0657		conserved hypothetical protein	124	643	535	1752	4715	4196	3189	1140	-0.437960369	0.473776671	0.796871153	1.777718514	0.001179279	0.002013711	1.339758145	0.028730551	0.044927156
MexAM1_META1p0658		putative transporter, major facilitator superfamily	114	606	518	90	86	59	176	39	0.623598006	0.365140041	0.721488819	-3.542464037	7.30E-09	2.04E-08	-2.918866031	1.95E-05	5.01E-05
MexAM1_META1p0659		Putative ABC transporter, permease	323	740	613	413	539	501	632	455	0.368954568	0.339940194	0.704226538	-1.405096213	4.85E-05	9.69E-05	-1.036141645	0.007325453	0.01285831
MexAM1_META1p0660		putative ABC transporter, ATPase	133	452	393	742	1129	971	1296	1170	0.59778118	0.183165197	0.524932886	0.328620715	0.415680016	0.469935288	0.926401895	0.039824262	0.060421343
MexAM1_META1p0661		putative ABC transporter, periplasmic protein	167	594	509	697	1233	1243	1464	1028	0.471674678	0.322442321	0.689806946	0.096190925	0.822064546	0.846707422	0.567865603	0.234583716	0.292301369
MexAM1_META1p0662		putative uncharacterized ABC-transporter auxiliary component	97	365	281	290	514	423	282	167	-0.629353459	0.198573421	0.54522212	-0.493963584	0.258681214	0.307469924	-1.123317043	0.022058524	0.035247164
MexAM1_META1p0663		putative inositol monophosphatase (suhB-like)	244	541	443	280	612	405	499	380	0.280136107	0.467583936	0.794152513	-1.174575443	0.000667152	0.001171378	-0.894439336	0.02038832	0.032865464
MexAM1_META1p0664		hypothetical protein	311	411	376	373	718	528	417	351	-0.248661603	0.409383691	0.759977779	-0.697867934	0.009643753	0.014841499	-0.946529537	0.001744336	0.00342209
MexAM1_META1p0665		hypothetical protein	679	615	716	474	856	681	634	913	0.439315893	0.183660617	0.525900761	-1.270533969	1.75E-05	3.64E-05	-0.831218075	0.011861383	0.020028765
MexAM1_META1p0666	ubiA	p-hydroxybenzoate octaprenyltransferase	84	491	407	406	819	633	541	416	-0.124078748	0.824218056	0.950400854	-0.309258115	0.536492427	0.588542319	-0.433336863	0.438633803	0.502817273
MexAM1_META1p0667		hypothetical protein precursor; putative exported protein	85	308	272	1710	2228	1735	1927	1891	0.211869005	0.64786458	0.884135708	1.901084451	5.51E-06	1.20E-05	2.112953456	6.03E-06	1.68E-05
MexAM1_META1p0669		conserved hypothetical protein	87	405	341	232	315	247	217	139	-0.366275847	0.494161611	0.807035468	-1.259312134	0.008361243	0.01295753	-1.625587981	0.00240564	0.004587757
MexAM1_META1p0670		putative L-asparaginase (ansA-like)	112	537	443	229	371	246	303	234	0.153537914	0.771388752	0.932594605	-1.575866989	0.000841193	0.001458834	-1.422329075	0.007049892	0.012423712
MexAM1_META1p0671	gshA	gamma-glutamylcysteine synthetase	187	751	615	588	891	778	434	488	-0.490705699	0.307046222	0.674265698	-0.664110324	0.121970063	0.155277753	-1.154816024	0.016322968	0.026840967
MexAM1_META1p0672		conserved hypothetical protein; putative membrane protein	1100	1184	815	100	92	66	141	139	0.864911091	0.025954727	0.169018269	-4.760867107	4.93E-44	9.40E-43	-3.895956016	8.40E-25	1.17E-23
MexAM1_META1p0673		putative sulfurtransferase tusA	26	144	112	21	21	11	58	19	1.300488164	0.06431334	0.294741828	-3.562736488	1.13E-08	3.10E-08	-2.262248324	0.00088236	0.001812817
MexAM1_META1p0674		putative NUDIX hydrolase	74	309	269	415	549	363	387	397	0.024102813	0.961933428	0.991326132	-0.163762232	0.71791226	0.756343612	-0.139659419	0.782821997	0.820696224
MexAM1_META1p0675		Hypothetical protein	40	127	80	33	53	34	35	50	0.307810586	0.535914526	0.830783688	-2.242607873	2.77E-07	6.75E-07	-1.934797288	7.34E-05	0.000174462
MexAM1_META1p0676		conserved hypothetical protein	1246	949	867	1151	1630	1583	1521	2120	0.531707118	0.119226397	0.420095729	-0.732453327	0.016596832	0.024610324	-0.200746209	0.556691588	0.616903953
MexAM1_META1p0677		hypothetical protein; putative exported protein; putative phospholipase A2 domain	1905	2230	1079	505	921	589	1240	1179	1.084976458	0.00192956	0.025052051	-2.605794843	8.14E-17	3.90E-16	-1.520818385	1.31E-05	3.47E-05
MexAM1_META1p0678		conserved hypothetical protein; putative membrane protein precursor	70	359	302	244	355	227	271	196	-0.025892408	0.962382939	0.991326132	-1.019088202	0.037906293	0.053250336	-1.04498061	0.057123429	0.08360805
MexAM1_META1p0679		conserved hypothetical protein	16	76	68	54	64	46	46	42	-0.123471375	0.829841276	0.953581466	-1.145583171	0.024952337	0.035904346	-1.269054547	0.027306287	0.042850819
MexAM1_META1p0680		hypothetical protein	77	359	293	118	126	142	186	120	0.434351221	0.426431151	0.766121527	-2.084011405	1.88E-05	3.90E-05	-1.649660184	0.002419274	0.00461093
MexAM1_META1p0681	cobS	Cobalamin synthase	176	498	384	125	165	110	203	97	0.373438474	0.439956366	0.775159438	-2.592686003	1.60E-09	4.70E-09	-2.219247529	3.80E-06	1.09E-05
MexAM1_META1p0682	cobT	Nicotinate-nucleotide--dimethylbenzimidazole phosphoribosyltransferase (NN:DBI PRT) (N(1)-alpha-phosphoribosyltransferase)	270	686	542	213	545	327	342	180	-0.195752647	0.668621282	0.894184344	-1.730066056	2.17E-05	4.47E-05	-1.925818703	2.47E-05	6.27E-05
MexAM1_META1p0683		putative integral membrane sensor signal transduction histidine kinase	201	827	709	1588	2678	2292	1206	561	-1.074582349	0.042726404	0.229357871	0.699330331	0.140687255	0.176686616	-0.375252018	0.479880685	0.542811565
MexAM1_META1p0684		Putative aldehyde oxidase, xanthine dehydrogenase family, Fe-S subunit	65	248	214	58	43	39	80	49	0.609307169	0.289682878	0.657015981	-3.043402592	2.23E-09	6.48E-09	-2.434095423	1.72E-05	4.47E-05
MexAM1_META1p0685		putative aldehyde dehydrogenase precursor (tat pathway signal)	218	1159	971	247	223	206	380	181	0.476911354	0.423664115	0.765534604	-2.937314539	3.33E-08	8.79E-08	-2.460403185	3.47E-05	8.63E-05
MexAM1_META1p0686		putative sensory histidine kinase, putative methyltransferase, putative sensory_box: PAS domain S-box domain	501	1828	1603	906	1441	1173	1895	1693	0.834768687	0.073979408	0.318393038	-1.373625566	0.001018916	0.00174997	-0.538856879	0.248682413	0.307344183
MexAM1_META1p0687		Amidase	118	641	528	93	80	61	197	75	0.956180211	0.133588704	0.446612087	-3.591260158	2.53E-10	7.87E-10	-2.635079947	3.04E-05	7.63E-05
MexAM1_META1p0688		hypothetical protein; putative exported protein	100	505	416	595	1787	1480	1626	635	0.099541105	0.869255986	0.966558285	0.653682757	0.228018349	0.274442831	0.753223862	0.21387904	0.268981547
MexAM1_META1p0689		conserved hypothetical protein precursor	328	508	495	1438	3349	2335	2607	1900	0.188267651	0.591214713	0.859405408	1.142715633	0.000293124	0.000536631	1.330983284	0.000158395	0.000362154
MexAM1_META1p0690		Ribonuclease T2	259	539	423	308	616	422	359	267	-0.272179619	0.458818745	0.788342541	-1.103043711	0.00076339	0.001330212	-1.37522333	0.000183	0.000414148
MexAM1_META1p0691		putative DNA (exogenous) processing protein, yhiR	638	880	803	444	620	487	419	493	0.024950676	0.933162009	0.984215451	-1.804144166	9.67E-12	3.35E-11	-1.779193489	2.02E-09	7.89E-09
MexAM1_META1p0692		conserved hypothetical protein	1734	1570	1623	537	926	746	773	1180	0.634932574	0.051087413	0.255084919	-2.419831068	8.52E-17	4.07E-16	-1.784898494	3.83E-08	1.33E-07
MexAM1_META1p0693		conserved hypothetical protein; putative exported protein	784	822	769	182	271	227	301	372	0.78380095	0.007860762	0.072855554	-3.043582391	3.24E-31	3.38E-30	-2.259781441	8.15E-15	5.19E-14
MexAM1_META1p0694		putative glycolate oxidase (glcD-like), FAD-linked subunit	20865	19601	21149	2572	3820	3063	4583	5034	0.822673108	0.004271708	0.04635629	-3.95093632	3.36E-53	9.34E-52	-3.128263211	1.47E-27	2.51E-26
MexAM1_META1p0695	cycA	Cytochrome c2 precursor	7129	7719	7612	19445	26065	19687	21095	24020	0.254090875	0.378441888	0.735248391	0.31072537	0.228722968	0.275184395	0.564816244	0.050329918	0.074471034
MexAM1_META1p0696		transcriptional regulator, MarR family	2855	2707	2432	942	1348	1162	920	1048	-0.016264781	0.95440401	0.989111584	-2.447846446	4.66E-22	3.01E-21	-2.464111227	3.90E-18	3.24E-17
MexAM1_META1p0697		conserved hypothetical protein; putative exported protein	115	344	290	188	320	216	286	154	0.098326399	0.835012544	0.956618414	-1.271356985	0.002580897	0.004242822	-1.173030587	0.012935193	0.021636354
MexAM1_META1p0698		conserved hypothetical protein	145	447	370	89	159	99	185	85	0.460592813	0.360175806	0.717684868	-2.696717136	1.64E-09	4.82E-09	-2.236124323	7.53E-06	2.07E-05
MexAM1_META1p0699		putative penicillin-binding protein	1928	2718	3292	2315	2528	2485	2087	2754	0.16559424	0.651116805	0.886060266	-1.323614445	5.31E-05	0.000105473	-1.158020204	0.001563415	0.00308467
MexAM1_META1p0700		conserved hypothetical protein, UPF0260 protein	50	247	212	313	466	375	247	314	-0.242865245	0.644579819	0.884129223	-0.020694423	0.965072695	0.970220997	-0.263559668	0.618126986	0.674912111
MexAM1_META1p0701		conserved hypothetical protein	47	287	241	115	197	143	149	117	0.041080769	0.943150272	0.987019308	-1.550198361	0.002548748	0.004192189	-1.509117592	0.008698139	0.015042749
MexAM1_META1p0702		Hypothetical protein	21	92	80	59	64	74	53	40	-0.310722681	0.577631432	0.854086989	-1.147186134	0.020312199	0.029632081	-1.457908816	0.00902757	0.015556237
MexAM1_META1p0703		conserved hypothetical protein	217	412	391	1076	1718	1984	1561	811	-0.197999966	0.636268969	0.880177721	0.994719395	0.008226685	0.012764909	0.796719429	0.058191261	0.085010911
MexAM1_META1p0704		hypothetical protein	171	520	463	927	1592	1791	1277	759	-0.263456878	0.576219007	0.852620016	0.673911503	0.111073432	0.142720181	0.410454625	0.385310144	0.449239555
MexAM1_META1p0705		conserved hypothetical protein	235	822	754	2591	4426	5422	3592	1874	-0.36733782	0.476081885	0.797373407	1.553839528	0.000770964	0.001342657	1.186501709	0.021593903	0.034586221
MexAM1_META1p0706		AFG1-like ATPase	136	623	534	558	1141	950	737	411	-0.370327559	0.492081358	0.805724743	-0.200740578	0.677396221	0.719509325	-0.571068137	0.290102444	0.351274746
MexAM1_META1p0707		Putative 3-methyladenine DNA glycosylase	61	315	277	198	352	263	257	145	-0.194545254	0.729478218	0.918159287	-0.905331166	0.071798558	0.095777613	-1.09987642	0.050789212	0.07509703
MexAM1_META1p0708	rnhA	Ribonuclease H (RNase H)	95	362	320	453	865	734	606	445	-0.137746671	0.777587348	0.935722855	0.167635681	0.701758541	0.741712503	0.02988901	0.951299255	0.962285307
MexAM1_META1p0709		conserved hypothetical protein	85	413	342	244	488	338	554	302	0.512417847	0.350072577	0.711861417	-0.881728612	0.072827851	0.097025794	-0.369310765	0.50100197	0.56338796
MexAM1_META1p0710		conserved hypothetical protein	24	127	106	51	152	90	172	74	0.620995596	0.313342824	0.680167197	-1.079849356	0.05116037	0.07035965	-0.45885376	0.45667764	0.520637625
MexAM1_META1p0711		conserved hypothetical protein precursor	224	277	209	926	2609	1452	1807	1403	0.233107795	0.509350895	0.81715877	1.518759589	2.07E-06	4.70E-06	1.751867384	9.12E-07	2.79E-06
MexAM1_META1p0712	gshB	glutathione synthetase	167	554	459	1773	2573	1961	1263	1340	-0.481478727	0.273256154	0.640226848	1.216534751	0.002051897	0.003415618	0.735056023	0.095658994	0.133073151
MexAM1_META1p0713		hypothetical protein; putative exported protein	16	79	0	25	43	26	30	20	-0.094266932	0.923611995	0.981555824	-1.122630063	0.200445314	0.243851606	-1.216896995	0.216099669	0.27133532
MexAM1_META1p0714		Na+/H+ antiporter	270	907	732	165	141	116	280	112	0.632165378	0.254275179	0.618398224	-3.314989536	1.91E-11	6.47E-11	-2.682824157	1.13E-06	3.41E-06
MexAM1_META1p0715		N-acetylmuramoyl-L-alanine amidase (AGR_C_3833p)	65	381	320	89	140	93	127	55	-0.014129998	0.981645978	0.998254233	-2.453353064	6.70E-06	1.45E-05	-2.467483062	5.39E-05	0.000130305
MexAM1_META1p0716		DnaJ-like protein	88	391	333	358	743	474	383	260	-0.455023809	0.383726005	0.73882106	-0.282470689	0.545775211	0.597145679	-0.737494499	0.158956093	0.208027766
MexAM1_META1p0717		conserved hypothetical protein	115	221	178	779	1193	1012	719	623	-0.349462363	0.283524823	0.650471505	1.317841999	8.87E-06	1.90E-05	0.968379635	0.003441166	0.006376822
MexAM1_META1p0718		Hypothetical protein	1007	846	724	202	195	206	190	376	0.659384403	0.109467621	0.402234644	-3.293459852	2.55E-19	1.44E-18	-2.634075449	1.16E-10	5.16E-10
MexAM1_META1p0719		Hypothetical protein	345	353	259	385	420	360	253	294	-0.327152802	0.329325628	0.69520573	-0.912262803	0.002291783	0.003795631	-1.239415605	0.000225064	0.000502514
MexAM1_META1p0720	dusA	tRNA-dihydrouridine synthase A	211	573	467	467	797	615	478	317	-0.424597897	0.312895352	0.680167197	-0.635982344	0.09085078	0.118897516	-1.060580242	0.01184158	0.020000757
MexAM1_META1p0721		putative diguanylate cyclase (GGDEF)/phosphodiesterase (EAL) with PAS sensor; putative membrane-associated protein precursor	235	1126	950	1318	2892	2580	1826	696	-0.584424428	0.316805993	0.684578344	0.314788599	0.546864372	0.597916584	-0.269635829	0.644480417	0.699160598
MexAM1_META1p0722		putative response regulator receiver (CheY-like protein)	48	250	210	779	1198	1336	710	348	-0.838091823	0.137796831	0.454312132	1.500249875	0.003136164	0.005107044	0.662158052	0.243612756	0.302039021
MexAM1_META1p0723		hypothetical protein; putative domain: Sensors of blue-light using FAD	73	277	251	1271	2175	2612	1415	734	-0.676092122	0.196634065	0.543013876	2.108769304	7.68E-06	1.65E-05	1.432677182	0.006521031	0.011567111
MexAM1_META1p0724	flgE	putative Flagellar hook protein flgE	138	723	631	1074	1742	1780	1709	1013	0.056917031	0.918452945	0.980702324	0.411329481	0.408973013	0.463026245	0.468246513	0.400363303	0.464179601
MexAM1_META1p0725	flgK	putative flagellar hook-associated protein 1 FlgK	248	1055	907	556	1121	902	1181	528	0.242270321	0.657153854	0.889233688	-1.012543057	0.038150272	0.053556782	-0.770272735	0.158278648	0.207272039
MexAM1_META1p0726		conserved hypothetical protein	198	951	821	769	1602	1293	1387	747	0.058379374	0.915450886	0.980670698	-0.341982064	0.487241798	0.540423888	-0.28360269	0.606321898	0.663507986
MexAM1_META1p0727		conserved hypothetical protein	1393	1542	1008	3548	6544	4792	3287	3252	-0.364108106	0.207690985	0.557939628	0.668975085	0.009818666	0.015077106	0.304866979	0.292568958	0.35357294
MexAM1_META1p0728	prmC	protein-(glutamine-N5) methyltransferase, release factor-specific	85	456	385	207	309	248	190	88	-0.654841665	0.26146407	0.627090263	-1.47675851	0.004406048	0.007051264	-2.131600175	0.000254229	0.000564661
MexAM1_META1p0729	prfA	peptide chain release factor RF-1	136	579	498	840	1398	1060	652	636	-0.545068057	0.269766358	0.635168015	0.227609644	0.606941185	0.654284492	-0.317458413	0.521324122	0.583533966
MexAM1_META1p0730		conserved hypothetical protein	66	340	289	216	449	283	260	191	-0.23474523	0.668388496	0.894177378	-0.788411318	0.107623302	0.13877448	-1.023156548	0.062226725	0.090438889
MexAM1_META1p0731	ptsP	phosphoenolpyruvate-protein phosphotransferase	372	1316	1087	1775	2852	2151	1396	1414	-0.463071001	0.306178766	0.673549964	0.076695801	0.849823568	0.871401941	-0.386375201	0.393740676	0.457952733
MexAM1_META1p0732	ask	aspartate kinase	283	741	657	3954	5345	4565	1958	2201	-0.949357419	0.017498667	0.128786045	1.84138424	2.83E-07	6.87E-07	0.89202682	0.026091147	0.041109917
MexAM1_META1p0733		putative UbiG: ubiquinone biosynthesis O-methyltransferase	112	402	358	270	409	320	319	327	0.171832113	0.714885435	0.912535411	-1.013812777	0.016054281	0.023857007	-0.841980664	0.073647088	0.104880065
MexAM1_META1p0734		conserved hypothetical protein	376	617	438	107	193	111	201	275	1.029051802	0.002997315	0.035370595	-3.033779637	8.17E-23	5.51E-22	-2.004727835	4.22E-09	1.60E-08
MexAM1_META1p0735		Zn-binding quinone oxidoreductase	409	761	744	563	848	574	687	762	0.344723339	0.333547983	0.699371176	-1.173337459	0.000236142	0.000437464	-0.828614121	0.020115415	0.032459202
MexAM1_META1p0736		Hypothetical protein	28	115	97	65	120	90	91	65	0.00533724	0.991829601	0.999497339	-1.029960333	0.027085285	0.038820786	-1.024623093	0.049728255	0.073650873
MexAM1_META1p0737	ruvC	RuvC; Holliday junction nuclease	122	341	273	288	756	537	555	352	0.057914166	0.898210693	0.975375269	-0.161419847	0.691364994	0.732345239	-0.10350568	0.819800862	0.852993401
MexAM1_META1p0738	yceI	polyprenyl-pyrophosphate binding protein	172	409	388	959	1044	923	946	1425	0.457442969	0.280175763	0.647255969	0.411211116	0.280461104	0.330891108	0.868654085	0.041114786	0.062136781
MexAM1_META1p0739	ruvA	Holliday junction ATP-dependent DNA helicase ruvA	95	360	311	265	495	390	303	277	-0.163567323	0.73288027	0.91985166	-0.643622975	0.133542348	0.168732195	-0.807190298	0.092760323	0.129606032
MexAM1_META1p0740		conserved hypothetical protein	96	199	205	357	458	353	357	459	0.262902101	0.506727027	0.816597955	0.015342563	0.965789218	0.970627529	0.278244664	0.485562312	0.548539876
MexAM1_META1p0741		putative response regulator receiver	287	405	418	1089	1659	1835	1514	972	-0.076243306	0.831020653	0.954135724	0.80676859	0.012124667	0.018364175	0.730525284	0.042014103	0.063319994
MexAM1_META1p0745			223	351	296	126	188	120	124	130	0.025917676	0.939402728	0.985570235	-2.226118723	1.11E-13	4.36E-13	-2.200201046	6.84E-11	3.10E-10
MexAM1_META1p0746	hmp		502	943	791	357	551	395	475	434	0.28367913	0.39683714	0.751959224	-2.000459475	2.07E-11	7.02E-11	-1.716780345	2.69E-07	8.69E-07
MexAM1_META1p0747			601	590	483	226	271	235	275	341	0.526533319	0.100121954	0.381063913	-2.406704821	2.96E-17	1.46E-16	-1.880171502	3.25E-09	1.25E-08
MexAM1_META1p0748			1739	1973	878	95	180	140	279	268	1.222190533	0.001259705	0.01821867	-4.702959136	2.45E-44	4.74E-43	-3.480768603	9.50E-21	9.53E-20
MexAM1_META1p0750			3002	3036	2015	496	694	483	673	987	0.777531582	0.022816242	0.156140475	-3.486947546	2.51E-30	2.52E-29	-2.709415964	1.62E-15	1.08E-14
MexAM1_META1p0751	cysK		672	1043	1043	3756	6450	4288	4499	4832	0.178700997	0.573803173	0.852620016	1.147567115	5.74E-05	0.000113774	1.326268112	3.16E-05	7.89E-05
MexAM1_META1p0752			91	147	108	129	235	230	260	199	0.449192107	0.192736159	0.537259603	-0.457908079	0.144289018	0.180804635	-0.008715972	0.980041971	0.98431541
MexAM1_META1p0753			71	279	259	2293	2781	2320	2978	3228	0.522048917	0.282276497	0.650176259	2.416245138	3.47E-08	9.14E-08	2.938294054	1.84E-09	7.24E-09
MexAM1_META1p0754			2720	2033	857	99	209	159	278	341	1.240070256	0.007811459	0.072648459	-4.851814969	1.56E-31	1.67E-30	-3.611744713	5.04E-15	3.27E-14
MexAM1_META1p0755			1179	1417	832	275	545	343	643	425	0.709185893	0.043040908	0.229760864	-2.807505387	2.68E-19	1.51E-18	-2.098319494	1.77E-09	6.96E-09
MexAM1_META1p0756	qscR		1312	1321	1096	605	928	653	910	845	0.485411714	0.092134285	0.36474703	-2.00868772	6.02E-15	2.57E-14	-1.523276006	1.17E-07	3.88E-07
MexAM1_META1p0757	cbbF		7202	7044	7587	1764	2342	1762	2353	2461	0.499186644	0.097250387	0.374721286	-3.127532122	2.88E-31	3.03E-30	-2.628345478	2.24E-18	1.90E-17
MexAM1_META1p0758	prk		671	1072	1097	873	1207	997	752	860	-0.142568039	0.664992003	0.892834695	-1.107382759	0.000167263	0.000314357	-1.249950798	0.00014719	0.000337403
MexAM1_META1p0759			430	803	774	1072	1544	1261	902	1006	-0.228113977	0.507202098	0.816913309	-0.27119526	0.378760591	0.432839418	-0.499309237	0.147447075	0.194480033
MexAM1_META1p0760			672	1040	835	1937	3234	2426	2371	2460	0.158229416	0.571227908	0.851910398	0.343144733	0.171619494	0.212102868	0.50137415	0.073774607	0.105013568
MexAM1_META1p0761			1679	1573	1153	187	247	184	353	450	1.16242951	0.000491609	0.008760228	-4.054307891	1.73E-42	3.02E-41	-2.891878381	1.52E-18	1.30E-17
MexAM1_META1p0762			109	235	179	57	148	68	144	69	0.503072525	0.292453603	0.659647473	-2.206097247	2.09E-07	5.13E-07	-1.703024722	0.000322921	0.000708127
MexAM1_META1p0763			143	596	483	121	262	195	289	101	0.276114655	0.630612229	0.878534375	-2.318850042	5.90E-06	1.29E-05	-2.042735386	0.000358815	0.000781874
MexAM1_META1p0764			139	713	585	189	328	225	348	102	0.100518838	0.871126992	0.966558285	-2.16756595	8.80E-05	0.000170667	-2.067047112	0.000831077	0.001714819
MexAM1_META1p0765			1180	1406	1178	936	1599	1188	1734	1350	0.54380958	0.054493086	0.266215634	-1.261205376	6.33E-07	1.49E-06	-0.717395796	0.011178079	0.01896766
MexAM1_META1p0766			127	576	472	426	505	398	359	325	-0.185614017	0.719122078	0.912771212	-0.994579263	0.031087184	0.044277422	-1.18019328	0.02227624	0.035531146
MexAM1_META1p0767			150	457	373	308	506	355	396	359	0.179371784	0.676553054	0.897613275	-0.961912272	0.01247836	0.018858547	-0.782540488	0.069009322	0.09902376
MexAM1_META1p0768	rpe		255	527	487	476	699	533	534	562	0.15689799	0.664551398	0.892834695	-0.790030312	0.014825043	0.022131781	-0.633132322	0.08061598	0.113917468
MexAM1_META1p0769			62	318	275	173	308	207	279	160	0.173327665	0.757334227	0.928854757	-1.149671685	0.021972325	0.031904246	-0.97634402	0.081827653	0.11552467
MexAM1_META1p0770			364	1290	1124	1755	2118	1776	1735	1479	-0.037939578	0.935588116	0.984656585	-0.158358477	0.7063277	0.745907958	-0.196298054	0.676117815	0.727470015
MexAM1_META1p0771			33	195	163	40	30	22	54	15	0.312068999	0.664801606	0.892834695	-3.206901557	4.08E-07	9.77E-07	-2.894832558	4.41E-05	0.000108121
MexAM1_META1p0772	moaB		574	731	737	283	404	382	344	393	0.258763284	0.391181157	0.746473033	-2.166679816	6.81E-16	3.09E-15	-1.907916532	2.06E-10	8.94E-10
MexAM1_META1p0773	purB		311	849	815	2144	2462	2133	1312	1666	-0.410413294	0.345462629	0.707936309	0.583667213	0.134337912	0.169496343	0.173253919	0.691024668	0.740307048
MexAM1_META1p0774			231	572	636	1313	2159	1744	1015	894	-0.639256158	0.132104227	0.44384451	0.619928592	0.103334708	0.133604688	-0.019327567	0.963790862	0.97175995
MexAM1_META1p0775			5539	7724	5772	265	324	234	506	555	1.142497257	0.000215563	0.004469218	-5.730083545	8.57E-97	1.90E-94	-4.587586289	3.36E-51	2.61E-49
MexAM1_META1p0776	purA		783	1247	968	3202	5592	3445	2762	2615	-0.369989979	0.219267154	0.574398665	0.793528253	0.003313783	0.005381529	0.423538275	0.160855991	0.210116238
MexAM1_META1p0777			209	816	692	1328	1748	1540	707	655	-0.974788758	0.041765026	0.226406341	0.236607605	0.580735503	0.629416887	-0.738181153	0.123788285	0.167283648
MexAM1_META1p0778	rpoH		21113	17716	18195	2209	3451	3062	3533	3636	0.5219026	0.077734948	0.33248531	-3.963389114	8.19E-51	1.99E-49	-3.441486514	2.41E-31	5.20E-30
MexAM1_META1p0779			292	1113	935	1317	3767	3103	2753	1051	-0.237464008	0.673915583	0.895530131	0.53968507	0.285489215	0.336324574	0.302221061	0.592656137	0.650384422
MexAM1_META1p0780			20	110	96	35	26	21	42	27	0.478716913	0.468267771	0.794152513	-2.590897506	8.55E-06	1.83E-05	-2.112180593	0.001122877	0.002265572
MexAM1_META1p0781			35	157	120	33	65	36	59	29	0.224771721	0.701480366	0.907532015	-2.44423322	2.18E-06	4.93E-06	-2.219461499	0.000124158	0.000286295
MexAM1_META1p0782			50	236	191	83	111	80	106	66	0.117669745	0.831842976	0.954294682	-1.986057776	5.42E-05	0.00010755	-1.868388031	0.000700067	0.001459999
MexAM1_META1p0783	rluD		107	540	445	255	380	278	378	263	0.290444444	0.590207921	0.859405408	-1.455995602	0.002533137	0.004167613	-1.165551157	0.030575036	0.047560318
MexAM1_META1p0784			96	509	442	336	380	329	322	263	-0.067972	0.902215723	0.977164678	-1.172471222	0.017722203	0.026160545	-1.240443222	0.024959562	0.039456918
MexAM1_META1p0788			431	1323	1146	1618	1962	1659	1735	1670	0.154055277	0.724774202	0.915573991	-0.331939133	0.396843538	0.450935495	-0.177883856	0.684601	0.734817676
MexAM1_META1p0789			85	284	256	282	306	275	253	259	0.010613116	0.982073786	0.998254233	-0.709533929	0.093645569	0.122246388	-0.698920813	0.139823367	0.185617979
MexAM1_META1p0790			127	509	462	432	540	418	313	311	-0.377138598	0.451498151	0.783008087	-0.846499435	0.058569044	0.079754956	-1.223638033	0.014653707	0.024275813
MexAM1_META1p0791			47	196	156	199	356	216	165	156	-0.445001257	0.370589106	0.726116462	-0.269099029	0.545704596	0.597145679	-0.714100286	0.152875126	0.20104259
MexAM1_META1p0792			88	184	214	287	422	349	164	257	-0.533983257	0.212481111	0.565918643	-0.108639967	0.777274817	0.807529584	-0.642623224	0.135918285	0.181506509
MexAM1_META1p0793	htpG		264	1094	899	9536	11036	9064	5772	7598	-0.380813313	0.443056443	0.77737502	2.544197575	1.08E-08	2.99E-08	2.163384262	1.36E-05	3.60E-05
MexAM1_META1p0794			20	104	88	153	209	136	180	221	0.474074892	0.379674013	0.735729332	0.042133049	0.931430003	0.94203337	0.516207941	0.343563677	0.407472092
MexAM1_META1p0795			171	902	762	426	779	576	471	385	-0.234391674	0.664395203	0.892834695	-1.264473935	0.008799583	0.013602935	-1.498865609	0.005526599	0.009902022
MexAM1_META1p0796	dhaK		169	927	759	184	222	156	306	166	0.524898381	0.366548873	0.723672203	-2.893356281	2.39E-08	6.38E-08	-2.3684579	4.31E-05	0.000106018
MexAM1_META1p0797			101	477	416	274	364	279	297	279	0.115129026	0.82678435	0.951601569	-1.305601101	0.00549968	0.008722906	-1.190472075	0.023609581	0.037523124
MexAM1_META1p0798	oxlT		126	747	685	239	280	259	262	140	-0.175876075	0.769101016	0.932116077	-2.179107576	4.46E-05	8.93E-05	-2.354983651	8.22E-05	0.000193565
MexAM1_META1p0799	cobL		76	621	524	82	70	35	167	44	0.905303359	0.229075394	0.589941329	-3.826552504	1.14E-08	3.14E-08	-2.921249145	9.13E-05	0.000213999
MexAM1_META1p0800			0	206	0	40	50	44	63	31	0.272383667	NA	NA	-1.630347436	NA	NA	-1.357963768	NA	NA
MexAM1_META1p0801			91	574	486	132	195	149	268	84	0.368697281	0.568513826	0.849712097	-2.469919015	1.84E-05	3.83E-05	-2.101221734	0.001113637	0.002249337
MexAM1_META1p0802			70	482	409	130	151	110	169	88	0.167510983	0.789984704	0.936575757	-2.464061127	1.07E-05	2.28E-05	-2.296550144	0.000246468	0.000548401	6976.966232
MexAM1_META1p0803			42	243	230	198	226	204	86	45	-1.487845722	0.014687942	0.114180387	-0.890553432	0.09795091	0.127172591	-2.378399153	9.77E-05	0.000227964
MexAM1_META1p0804	cobM		110	472	370	157	328	172	257	137	0.10220674	0.850152737	0.96304187	-1.769734594	0.000244935	0.000452809	-1.667527854	0.002014358	0.003906234
MexAM1_META1p0805	cobB		118	723	617	299	520	384	357	236	-0.202156889	0.726249809	0.916317144	-1.49225315	0.003794255	0.006119417	-1.694410039	0.003324355	0.006175079
MexAM1_META1p0806			1052	1229	1346	1531	2776	2035	2355	2326	0.382481415	0.19391205	0.539027052	-0.457033987	0.083281762	0.109870444	-0.074552572	0.800360587	0.836123382
MexAM1_META1p0807			275	411	559	805	960	990	927	1302	0.468989058	0.237909874	0.598770338	-0.077618057	0.827847886	0.851676758	0.391371001	0.326049871	0.389935686
MexAM1_META1p0808	fsr		171	741	668	661	681	590	571	662	0.107318195	0.83725567	0.95776354	-0.87271186	0.061958466	0.083819818	-0.765393665	0.143134646	0.189394546
MexAM1_META1p0809			201	890	693	177	278	181	279	188	0.360835381	0.486839913	0.802497356	-2.689350642	5.99E-09	1.69E-08	-2.328515261	6.62E-06	1.84E-05
MexAM1_META1p0810			629	740	580	261	444	296	295	301	0.064940387	0.821522266	0.949636984	-2.203671808	5.49E-18	2.86E-17	-2.138731421	7.52E-14	4.44E-13
MexAM1_META1p0812			11	68	57	19	32	22	28	17	0.116056679	0.860524533	0.963965652	-2.109411586	0.0002608	0.000480424	-1.993354907	0.002165993	0.004163929
MexAM1_META1p0813			62	459	387	199	223	152	176	102	-0.279550858	0.659898413	0.890025641	-1.821273209	0.001283084	0.002182577	-2.100824068	0.00092551	0.001895832
MexAM1_META1p0814			61	431	364	102	143	105	135	67	0.00273337	0.996543488	0.999749088	-2.479036201	9.69E-06	2.06E-05	-2.476302831	8.06E-05	0.000190273
MexAM1_META1p0816	dnaE		917	2310	2157	2375	3819	3342	2955	2042	-0.122129181	0.767895438	0.932116077	-0.400980046	0.278837788	0.329112204	-0.523109227	0.206412017	0.260380595
MexAM1_META1p0817			99	421	373	1742	3265	2349	1994	1384	-0.29638251	0.557203382	0.843726195	1.811827836	6.53E-05	0.000128443	1.515445326	0.002797436	0.005262328
MexAM1_META1p0818			54	377	315	321	523	339	311	268	-0.2216067	0.706758954	0.909085991	-0.539550335	0.306118337	0.357780481	-0.761157035	0.196973887	0.249843076
MexAM1_META1p0819			12	92	81	27	16	13	30	12	0.289996713	0.708718863	0.910081067	-2.824686936	3.20E-05	6.50E-05	-2.534690223	0.00086132	0.001773105
MexAM1_META1p0820			56	221	189	55	49	40	81	50	0.610059661	0.28057989	0.647708364	-2.843598125	1.33E-08	3.65E-08	-2.233538464	6.02E-05	0.000144887
MexAM1_META1p0821	recO		792	1074	855	179	240	210	256	203	0.336111188	0.267115461	0.63271827	-3.327851807	1.08E-35	1.40E-34	-2.991740619	1.23E-23	1.61E-22
MexAM1_META1p0822	parC		1457	2272	2561	1690	2885	2496	2039	1559	-0.158813878	0.650279239	0.885270438	-1.082801834	0.000545822	0.00096736	-1.241615713	0.000393902	0.000852952
MexAM1_META1p0823	infA		742	819	935	2007	2111	1932	835	1232	-0.792109828	0.025720353	0.168321929	0.071986762	0.820798409	0.845683451	-0.720123066	0.042990421	0.064547906
MexAM1_META1p0824			174	654	557	120	212	134	243	112	0.429090999	0.420083592	0.764335828	-2.794165153	3.66E-09	1.05E-08	-2.365074155	7.87E-06	2.15E-05
MexAM1_META1p0825			128	266	193	85	178	104	146	140	0.474437603	0.210642437	0.563919636	-1.921483304	1.25E-08	3.42E-08	-1.447045702	0.000118346	0.000273501
MexAM1_META1p0826			129	428	359	202	282	210	226	162	-0.045540079	0.922516992	0.981555824	-1.598636287	0.000127091	0.000242374	-1.644176366	0.000435532	0.000934958
MexAM1_META1p0827			90	537	443	126	248	171	257	86	0.166787965	0.791604733	0.937037219	-2.199296086	9.31E-05	0.000179986	-2.032508121	0.001246294	0.002495396
MexAM1_META1p0828			43	302	255	116	147	106	119	70	-0.18246671	0.769738743	0.932116077	-1.878314989	0.000696037	0.001219339	-2.060781699	0.000916002	0.001878212
MexAM1_META1p0829			10	67	59	82	75	68	55	66	-0.150285467	0.807547291	0.944188119	-0.421815678	0.447442402	0.500475593	-0.572101145	0.357882552	0.42144889
MexAM1_META1p0830			129	519	485	362	531	417	492	470	0.352064702	0.478919046	0.797709047	-0.998006492	0.025005643	0.035972726	-0.64594179	0.19414263	0.24695705
MexAM1_META1p0831			88	337	200	71	135	81	186	105	0.84798458	0.092872909	0.366715315	-2.33220819	2.26E-07	5.55E-07	-1.48422361	0.003023195	0.00565451
MexAM1_META1p0832			47	129	178	53	103	77	47	43	-0.545752037	0.305378227	0.672502547	-1.867874897	5.86E-05	0.000115972	-2.413626934	5.09E-06	1.43E-05
MexAM1_META1p0833			61	398	346	64	56	52	109	49	0.623313417	0.340305418	0.70451378	-3.367735125	6.37E-09	1.79E-08	-2.744421708	2.19E-05	5.58E-05
MexAM1_META1p0834			42	318	277	708	926	733	384	457	-0.710167954	0.236428171	0.597203021	0.711363646	0.186054496	0.227859966	0.001195692	0.99841493	0.998736119
MexAM1_META1p0835	lolD		50	375	312	587	994	812	397	290	-0.985268093	0.099225702	0.378749989	0.490320689	0.35956755	0.412421725	-0.494947404	0.408885874	0.473266564
MexAM1_META1p0836			282	846	733	1416	1951	1624	954	875	-0.657369563	0.123966738	0.4290355	0.222609189	0.560709522	0.610906188	-0.434760375	0.309911581	0.372073383
MexAM1_META1p0837	proS		151	730	665	2620	4366	3359	1985	2197	-0.495824791	0.342169217	0.706000858	1.524840378	0.001120412	0.001917931	1.029015587	0.049167807	0.072925015
MexAM1_META1p0838			29	184	161	756	930	758	516	564	-0.40199263	0.475150523	0.797373407	1.530284297	0.002581992	0.004243502	1.128291667	0.046683936	0.069622877
MexAM1_META1p0839	epi		33	227	193	2129	2840	2554	1461	1731	-0.450466345	0.428073454	0.766588214	2.868157025	2.20E-08	5.91E-08	2.417690681	2.40E-05	6.10E-05
MexAM1_META1p0840			179	896	776	2708	4374	3269	2258	2240	-0.394515393	0.45100962	0.782379031	1.273289371	0.006634263	0.010413548	0.878773978	0.093733353	0.130701283
MexAM1_META1p0841			59	432	366	557	1064	824	532	431	-0.516943619	0.384055436	0.738844269	0.289605678	0.586246603	0.63450533	-0.227337941	0.702515458	0.750800157
MexAM1_META1p0842	nuoN		142	768	666	4771	6960	6140	3912	3899	-0.396667133	0.459264356	0.788342541	2.304502795	1.63E-06	3.74E-06	1.907835662	0.000382635	0.000829709
MexAM1_META1p0843	nuoM		155	846	727	8798	10425	9911	6087	6530	-0.43346607	0.423819849	0.765534604	2.900557811	2.38E-09	6.92E-09	2.467091741	5.54E-06	1.55E-05
MexAM1_META1p0844	nuoL		199	1139	1010	10845	13652	12565	7774	8678	-0.39141878	0.479095433	0.797709047	2.797359757	1.65E-08	4.46E-08	2.405940977	1.40E-05	3.68E-05
MexAM1_META1p0845	nuoK		46	179	146	1614	1578	1654	928	1186	-0.444907353	0.356115734	0.716400221	2.550696025	5.35E-09	1.51E-08	2.105788671	1.57E-05	4.10E-05
MexAM1_META1p0846	nuoJ		59	343	288	2270	3002	2618	1581	1601	-0.524119337	0.33440152	0.699980833	2.330480467	1.82E-06	4.16E-06	1.80636113	0.000929915	0.00190235
MexAM1_META1p0847	nuoI		56	272	230	2086	2939	2530	1596	1665	-0.41914325	0.408641896	0.759971278	2.564134189	2.08E-08	5.58E-08	2.144990939	2.67E-05	6.75E-05
MexAM1_META1p0848	nuoH		118	564	513	4795	5731	5143	3445	4072	-0.286226343	0.585147465	0.856847678	2.532229658	7.45E-08	1.91E-07	2.246003315	1.95E-05	5.01E-05
MexAM1_META1p0849	nuoG		273	1171	1053	7042	11328	8792	6132	6646	-0.280862476	0.572704229	0.852476687	2.229104842	5.85E-07	1.39E-06	1.948242366	9.36E-05	0.000218945
MexAM1_META1p0850	nuoF		241	805	739	5526	7435	6485	3738	4385	-0.472310041	0.298383803	0.664868818	2.245662912	3.56E-08	9.39E-08	1.773352871	9.85E-05	0.000229763
MexAM1_META1p0851	nuoE		215	744	638	5648	8586	7314	4291	4712	-0.457923866	0.307162393	0.674282712	2.545253179	2.56E-10	7.98E-10	2.087329312	3.47E-06	9.97E-06
MexAM1_META1p0852	nuoD		159	674	603	6944	9419	8055	4473	5602	-0.489750183	0.325308204	0.692839631	2.89242621	9.61E-11	3.09E-10	2.402676027	1.49E-06	4.45E-06
MexAM1_META1p0853	nuoC		132	424	351	3046	4326	3273	2346	2528	-0.33441364	0.437792503	0.774889745	2.353230005	1.34E-09	3.95E-09	2.018816364	3.20E-06	9.22E-06
MexAM1_META1p0854	nuoB		99	342	314	3379	4203	3797	2227	2782	-0.405792033	0.379616504	0.735729332	2.72290636	6.02E-11	1.96E-10	2.317114328	6.16E-07	1.92E-06
MexAM1_META1p0855	nuoA		119	290	254	3391	3476	3386	2050	2580	-0.390873953	0.334230572	0.699858561	2.778124163	3.19E-14	1.30E-13	2.38725021	5.09E-09	1.91E-08
MexAM1_META1p0856			34	249	218	249	331	287	252	227	-0.068500682	0.908736709	0.980295361	-0.395084961	0.460807382	0.513761404	-0.463585643	0.439045461	0.50302574
MexAM1_META1p0857			38	235	203	245	322	301	187	117	-0.724508813	0.215065766	0.569538919	-0.319944387	0.540121037	0.591792235	-1.0444532	0.07476853	0.106331006
MexAM1_META1p0858	carB		359	1910	1664	7700	10103	8192	4075	4759	-0.773765738	0.152191002	0.479217208	1.538524784	0.001470144	0.002486491	0.764759045	0.157347719	0.206218123
MexAM1_META1p0859	greA		519	746	775	2675	2998	2711	1593	2276	-0.350788339	0.314535689	0.682042348	0.836802369	0.00750527	0.011698063	0.48601403	0.164821507	0.214709877
MexAM1_META1p0860			142	408	267	192	538	322	359	211	-0.016383894	0.97177503	0.994973479	-0.89599392	0.030583778	0.043593976	-0.912377815	0.049061843	0.072802577
MexAM1_META1p0861			342	777	691	867	1594	1125	894	871	-0.200528484	0.591450793	0.859405408	-0.25291702	0.449839882	0.502705162	-0.453445504	0.22579847	0.28237295
MexAM1_META1p0862	trxB		339	733	776	3673	6082	5840	3651	3430	-0.327213826	0.400547364	0.753827252	1.838055958	1.45E-07	3.61E-07	1.510842132	0.000109392	0.000253752
MexAM1_META1p0863			577	963	905	2179	3853	3335	2639	2046	-0.180033528	0.584731574	0.856440333	0.692690833	0.01910964	0.028002557	0.512657304	0.120741685	0.163771546
MexAM1_META1p0864	aroQ		81	284	253	943	1283	1029	897	1221	0.166813665	0.719724488	0.912771212	1.198763117	0.004236468	0.006788609	1.365576782	0.003515497	0.006501003
MexAM1_META1p0865	accB		52	274	231	828	824	625	518	649	-0.216627779	0.696142243	0.905713099	0.881970407	0.07700197	0.10223639	0.665342628	0.232563096	0.290190588
MexAM1_META1p0866	accC		143	759	644	2690	3421	2705	1774	1750	-0.542588868	0.311948334	0.679036294	1.331128073	0.005646256	0.008934876	0.788539204	0.142494143	0.188747833
MexAM1_META1p0867	aat		313	619	597	395	570	440	389	408	-0.022778648	0.949865096	0.989111584	-1.341913268	3.33E-05	6.77E-05	-1.364691916	0.000163882	0.000373464
MexAM1_META1p0868			139	412	336	73	102	63	174	113	1.063950638	0.024633367	0.16437904	-3.096694147	2.06E-13	7.95E-13	-2.032743509	1.32E-05	3.48E-05
MexAM1_META1p0869			221	386	341	53	102	68	133	82	0.774057768	0.050122469	0.252600464	-3.335192036	1.03E-21	6.51E-21	-2.561134268	3.07E-11	1.46E-10
MexAM1_META1p0870			103	388	324	917	1168	841	1122	1336	0.52701399	0.268313276	0.633741081	0.660135997	0.123225894	0.156812326	1.187149987	0.013023011	0.021743931
MexAM1_META1p0871			334	415	365	1142	1940	1619	1508	1577	0.205678474	0.441094828	0.775833572	0.831675406	0.000582529	0.001028606	1.03735388	0.000119511	0.000275989
MexAM1_META1p0872	nrd		7817	7640	8228	13110	23278	24563	20169	14670	0.013591504	0.967381097	0.993570349	0.098123683	0.741410242	0.776364758	0.111715187	0.736839578	0.780914338
MexAM1_META1p0874			244	511	473	287	380	370	476	371	0.497509351	0.189893517	0.534607416	-1.453121687	1.89E-05	3.92E-05	-0.955612335	0.011707223	0.019800712
MexAM1_META1p0877			126	624	547	215	227	166	249	159	0.184152106	0.745871375	0.924018741	-2.253354002	8.64E-06	1.85E-05	-2.069201895	0.000260582	0.00057774
MexAM1_META1p0878			68	414	340	74	71	60	122	55	0.542498987	0.39095847	0.746277079	-3.150169139	2.01E-08	5.40E-08	-2.607670152	3.14E-05	7.86E-05
MexAM1_META1p0883			0	36	29	11	9	6	9	11	0.357730572	0.724946225	0.915605316	-2.445061651	0.006026368	0.009502531	-2.087331079	0.03577123	0.054915152
MexAM1_META1p0884			27	180	150	55	47	30	46	28	-0.099925633	0.881974723	0.971228406	-2.564938815	1.42E-05	2.98E-05	-2.664864448	6.30E-05	0.000150873
MexAM1_META1p0885			108	567	499	109	72	83	139	77	0.42579649	0.492193005	0.805724743	-3.267600363	2.94E-09	8.45E-09	-2.841803873	3.86E-06	1.10E-05
MexAM1_META1p0886			339	900	851	118	98	95	180	148	0.814420345	0.085998918	0.350936531	-3.902490096	1.88E-20	1.13E-19	-3.088069751	4.33E-11	2.01E-10
MexAM1_META1p0887			11902	13216	16330	476	477	501	1900	3181	2.559442428	2.34E-11	2.80E-09	-6.039722482	1.43E-69	7.86E-68	-3.480280054	6.83E-20	6.48E-19
MexAM1_META1p0888			125	278	285	58	58	43	55	69	0.397982057	0.398745824	0.753661357	-3.296559854	1.34E-15	5.97E-15	-2.898577798	3.20E-10	1.36E-09
MexAM1_META1p0890			1509	1516	1686	79	71	78	173	244	1.622581915	1.71E-05	0.000529855	-5.569689102	4.23E-62	1.70E-60	-3.947107187	3.75E-27	6.20E-26
MexAM1_META1p0891			346	951	873	1072	1321	1346	703	655	-0.680691065	0.107429778	0.398393433	-0.410248912	0.277796221	0.328131946	-1.090939977	0.009962199	0.017081587
MexAM1_META1p0892			104	488	513	173	178	157	152	86	-0.333308124	0.56921733	0.850135104	-2.29428228	1.01E-05	2.15E-05	-2.627590404	6.74E-06	1.87E-05
MexAM1_META1p0898			411	1278	1140	368	343	319	465	422	0.530871004	0.259292164	0.623805791	-2.614777259	4.82E-10	1.47E-09	-2.083906255	8.96E-06	2.44E-05
MexAM1_META1p0899			929	1341	1114	203	180	184	262	318	0.776896325	0.02905882	0.182358022	-3.747938369	1.86E-32	2.08E-31	-2.971042044	2.96E-17	2.31E-16
MexAM1_META1p0900			58	162	149	29	31	25	46	41	0.804516323	0.113632587	0.410795813	-3.304069773	1.19E-13	4.67E-13	-2.49955345	3.32E-07	1.06E-06
MexAM1_META1p0901			64	210	162	48	58	36	75	48	0.571495553	0.268980514	0.634594013	-2.797533249	8.72E-10	2.61E-09	-2.226037696	1.15E-05	3.07E-05
MexAM1_META1p0905		conserved hypothetical protein	39	262	229	81	71	70	97	72	0.350428223	0.576632345	0.853015356	-2.397735048	1.72E-05	3.59E-05	-2.047306824	0.001024611	0.00208237
MexAM1_META1p0907		conserved hypothetical protein	99	458	405	183	193	173	193	160	0.124721029	0.817389754	0.947800105	-1.974822268	4.08E-05	8.20E-05	-1.850101239	0.000593607	0.001255661
MexAM1_META1p0908	acrF	multidrug transport protein, acriflavin resistance protein F (RND family)	388	1776	1556	367	315	302	559	351	0.625923371	0.261795481	0.627559486	-3.058616321	8.20E-10	2.46E-09	-2.43269295	1.23E-05	3.28E-05
MexAM1_META1p0909		putative RND efflux transporter, membrane fusion protein subunit	140	630	539	98	87	70	181	106	0.913085394	0.110808253	0.405124355	-3.502345376	6.35E-12	2.22E-11	-2.589259982	4.95E-06	1.39E-05
MexAM1_META1p0912		Conserved hypothetical protein (DUF395)	87	264	242	37	24	29	72	35	0.976221855	0.089780556	0.358833726	-3.856448851	2.95E-14	1.21E-13	-2.880226996	2.54E-07	8.22E-07
MexAM1_META1p0913		conserved hypothetical protein; putative integral membrane protein; putative permease of the major facilitator superfamily	287	357	407	106	104	92	143	110	0.502579971	0.194895915	0.540614494	-2.998297289	1.89E-18	1.01E-17	-2.495717318	5.98E-11	2.74E-10
MexAM1_META1p0915		Heavy metal-(Cd/Co/Hg/Pb/Zn)-translocating P-type ATPase:Heavy metal translocating P-type ATPase	309	1112	1053	271	359	293	453	281	0.45817851	0.360987683	0.718164555	-2.62085123	4.75E-09	1.35E-08	-2.16267272	1.53E-05	4.00E-05
MexAM1_META1p0916		transcriptional regulator, ArsR family	64	205	189	63	64	49	82	61	0.459989762	0.373143691	0.729742331	-2.550915082	2.37E-08	6.34E-08	-2.09092532	4.06E-05	0.000100381
MexAM1_META1p0917		Hypothetical protein	15	89	82	39	31	40	37	26	-0.060615217	0.925902796	0.981668255	-1.905233734	0.000889456	0.00153739	-1.96584895	0.002349792	0.00448951
MexAM1_META1p0918	nrtC	nitrate transport system ATP-binding protein	135	560	796	152	140	107	193	133	0.451731941	0.459931995	0.788932836	-3.079334246	1.54E-08	4.18E-08	-2.627602306	1.56E-05	4.07E-05
MexAM1_META1p0919	nrtB	nitrate transport system permease protein	186	577	1149	128	107	86	162	101	0.445401638	0.486133309	0.802497356	-3.763680233	3.59E-11	1.19E-10	-3.318278595	1.76E-07	5.78E-07
MexAM1_META1p0920	nrtA	nitrate ABC transporter component precursor (substrate-binding protein) (tat pathway signal)	332	939	1935	146	95	101	186	106	0.481210203	0.457993474	0.788342541	-4.396426916	2.44E-14	1.01E-13	-3.915216713	1.23E-09	4.92E-09
MexAM1_META1p0921		FAD-dependent pyridine nucleotide-disulphide oxidoreductase:Rubredoxin-type Fe(Cys)4 protein	93	689	586	74	40	23	149	38	1.12390051	0.151448884	0.478344645	-4.384633975	3.28E-10	1.01E-09	-3.260733466	2.61E-05	6.59E-05
MexAM1_META1p0922		putative acyl-CoA dehydrogenase	110	641	563	73	54	43	161	58	1.087859992	0.105302748	0.392377347	-4.068764837	1.00E-11	3.46E-11	-2.980904845	7.14E-06	1.97E-05
MexAM1_META1p0923		OsmC family protein (osmotically induced proteins)	43	306	284	40	38	27	75	26	0.697443284	0.323568719	0.690790891	-3.743272973	2.07E-09	6.02E-09	-3.045829689	1.17E-05	3.13E-05
MexAM1_META1p0924		putative two-component sigma-54 specific transcriptional regulator, Fis subfamily; with N-terminal response receiver, GAF and ATPase domains	147	857	817	133	124	104	227	90	0.562068449	0.381235902	0.736763851	-3.486068323	1.07E-09	3.18E-09	-2.923999873	4.64E-06	1.31E-05
MexAM1_META1p0925		putative bifunctional protein; N-terminal amidase, C-terminal transcriptional regulator, AraC family	142	589	509	144	181	100	184	122	0.304623176	0.575540334	0.852620016	-2.7257927	1.76E-08	4.76E-08	-2.421169523	7.65E-06	2.10E-05
MexAM1_META1p0926	inh	isonitrile hydratase, ThiJ/PfpI family protein	81	404	351	61	45	42	92	39	0.551036702	0.386541864	0.74103078	-3.623109872	1.20E-10	3.83E-10	-3.07207317	9.81E-07	2.99E-06
MexAM1_META1p0927		putative sodium:solute symporter	415	1000	988	257	243	241	396	316	0.693634565	0.115111828	0.413087398	-2.868917244	2.73E-13	1.04E-12	-2.175282678	6.84E-07	2.12E-06
MexAM1_META1p0928		conserved hypothetical protein, DUF485; putative membrane protein precursor	44	135	135	39	28	39	62	45	0.75154737	0.174706024	0.514196292	-2.72166688	2.83E-08	7.53E-08	-1.97011951	0.000280218	0.000618848
MexAM1_META1p0929		putative nitrilase	126	597	516	95	70	67	176	94	0.943135942	0.115625422	0.414213423	-3.540653866	3.25E-11	1.08E-10	-2.597517924	1.21E-05	3.23E-05
MexAM1_META1p0930		transcriptional regulator, LysR family	287	653	630	302	330	341	341	362	0.298188309	0.46225996	0.790212944	-1.879280659	2.09E-07	5.13E-07	-1.58109235	9.32E-05	0.000218249
MexAM1_META1p0932		RNA polymerase sigma factor	622	773	721	227	207	219	227	314	0.47536209	0.185951486	0.529017516	-2.879249865	1.87E-19	1.07E-18	-2.403887775	1.52E-11	7.41E-11
MexAM1_META1p0933		hypothetical protein	22	55	47	63	53	54	34	75	0.09656644	0.856449858	0.963246926	-0.701516026	0.145418741	0.182073516	-0.604949586	0.261267446	0.320288241
MexAM1_META1p0934		Transcriptional regulator, Cro/CI family	74	221	194	228	175	188	130	169	-0.257743662	0.601912023	0.863978244	-0.864990478	0.049996047	0.068849738	-1.12273414	0.023320248	0.037110702
MexAM1_META1p0935		type I secretion system ATPase	1999	2534	2388	1364	2050	1705	1267	1330	-0.178944292	0.510056757	0.817326198	-1.669817987	5.68E-12	1.99E-11	-1.84876228	9.67E-12	4.77E-11
MexAM1_META1p0936		type I secretion membrane fusion protein, HlyD family	1066	1593	1570	1156	1494	1173	993	1093	-0.092112019	0.772363411	0.932804864	-1.360016682	1.74E-06	3.99E-06	-1.452128701	5.07E-06	1.43E-05
MexAM1_META1p0938		hypothetical protein	1548	3326	2974	2945	4516	3410	3125	3549	0.097357867	0.786661552	0.936575757	-0.750520166	0.01970131	0.028849175	-0.6531623	0.0694867	0.099639794
MexAM1_META1p0940		putative Cellulose synthase (UDP-forming)	197	1051	900	375	374	323	437	381	0.363004468	0.51643205	0.819943543	-2.155675745	1.61E-05	3.36E-05	-1.792671277	0.001331316	0.002651972
MexAM1_META1p0941		conserved hypothetical protein	80	607	523	95	112	63	201	86	0.861053157	0.199400239	0.546448408	-3.329717103	2.59E-08	6.90E-08	-2.468663946	0.000212322	0.000476691
MexAM1_META1p0942		conserved hypothetical protein	156	936	805	314	363	280	557	495	0.905996857	0.114011058	0.411511764	-2.155492342	2.62E-05	5.38E-05	-1.249495485	0.029024542	0.045364067
MexAM1_META1p0943		ABC transporter, ATPase	58	415	347	69	75	55	103	31	0.197808085	0.77438892	0.93349965	-3.201162631	1.61E-07	4.00E-07	-3.003354546	1.14E-05	3.06E-05
MexAM1_META1p0944		ABC transporter, permease	68	514	431	89	50	53	112	40	0.357943206	0.61920898	0.872024602	-3.48462107	4.94E-08	1.28E-07	-3.126677863	1.21E-05	3.23E-05
MexAM1_META1p0945		ABC transporter, periplasmic protein	70	553	471	111	111	84	130	41	-0.082232686	0.906245199	0.97931171	-2.98563404	1.43E-06	3.30E-06	-3.067866726	1.01E-05	2.72E-05
MexAM1_META1p0946		Acyl-CoA dehydrogenase	78	589	494	78	69	48	145	29	0.578326566	0.438961678	0.775153155	-3.704417122	2.44E-08	6.52E-08	-3.126090556	2.48E-05	6.30E-05
MexAM1_META1p0947		putative alkanesulfonate monooxygenase	73	565	473	98	71	41	139	33	0.423531815	0.577874873	0.85424384	-3.503011138	2.24E-07	5.49E-07	-3.079479323	4.64E-05	0.000113228
MexAM1_META1p0948	ssuA	ABC transporter, substrate-binding protein, aliphatic sulphonates	72	486	413	88	88	67	131	49	0.324533164	0.624782645	0.874769703	-3.148479783	9.03E-08	2.29E-07	-2.823946619	1.81E-05	4.69E-05
MexAM1_META1p0949		Putative mannose-6-phosphate isomerase	207	495	372	108	123	105	126	96	0.175101601	0.671879252	0.895329314	-2.855531122	4.30E-15	1.85E-14	-2.68042952	5.16E-11	2.37E-10
MexAM1_META1p0952		hypothetical protein	66	154	136	69	55	48	55	35	-0.19894053	0.694002408	0.904632357	-2.199506008	6.08E-07	1.44E-06	-2.398446539	1.59E-06	4.73E-06
MexAM1_META1p0953	cysE	serine acetyltransferase	95	474	394	105	144	94	129	67	-0.015219915	0.978937721	0.997758341	-2.677680807	1.58E-07	3.93E-07	-2.692900721	2.61E-06	7.57E-06
MexAM1_META1p0954	eshA	eshA	112	732	615	542	697	494	348	230	-0.801205648	0.176350638	0.516591908	-0.929392125	0.078892147	0.104589695	-1.730597773	0.003506673	0.006490477
MexAM1_META1p0955		putative cysteine desulfurase	214	1106	977	623	674	567	514	315	-0.404534279	0.474077258	0.797049599	-1.466019759	0.003669039	0.005933502	-1.870554038	0.00092929	0.001902165
MexAM1_META1p0956		Hypothetical protein	59	259	217	90	117	94	97	67	-0.089436723	0.86760313	0.966265019	-2.016898798	2.17E-05	4.47E-05	-2.106335521	7.91E-05	0.000186936
MexAM1_META1p0957		putative Thioredoxin reductase	341	751	668	115	133	125	196	216	0.9173409	0.019830775	0.140945815	-3.430707277	1.04E-22	6.93E-22	-2.513366378	9.43E-11	4.22E-10
MexAM1_META1p0958		putative outer-membrane immunogenic protein precursor	642	961	832	18255	35781	27971	22736	19231	-0.13669248	0.644877432	0.884135708	3.818820281	1.85E-46	3.90E-45	3.682127801	4.50E-35	1.31E-33
MexAM1_META1p0959		conserved hypothetical protein; putative exported protein	57	174	162	293	261	271	176	290	-0.083735887	0.86543468	0.965329067	-0.087940787	0.843197591	0.865777	-0.171676674	0.729804978	0.774779303
MexAM1_META1p0960		conserved hypothetical protein	232	388	408	478	544	446	393	572	0.160662175	0.674148031	0.89564764	-0.686400503	0.045149268	0.062563124	-0.525738328	0.169745765	0.220248052
MexAM1_META1p0961		Hypothetical protein	75	222	182	192	180	181	86	59	-1.179643289	0.014218931	0.112075453	-0.950339991	0.02466648	0.035542363	-2.12998328	9.87E-06	2.67E-05
MexAM1_META1p0962	cspA	cold shock DNA binding protein CspA	2033	1973	2114	1692	1880	1747	1415	2651	0.375328254	0.31438648	0.681956581	-1.415709046	2.21E-05	4.55E-05	-1.040380792	0.005282635	0.009486777
MexAM1_META1p0963		hypothetical protein	553	650	666	549	678	545	527	734	0.284991377	0.38285181	0.738280747	-1.294284123	9.42E-06	2.01E-05	-1.009292746	0.001990875	0.003861899
MexAM1_META1p0965		hypothetical protein	4538	4014	4222	2740	3053	2776	4445	4543	0.835161	0.008594283	0.078040015	-1.791240374	2.97E-10	9.22E-10	-0.956079373	0.002616983	0.004946815
MexAM1_META1p0966		conserved hypothetical protein; putative exported protein	771	1521	1561	852	1300	1006	1431	1383	0.635418244	0.081447959	0.341324027	-1.51625784	3.38E-06	7.56E-06	-0.880839596	0.015669507	0.025862172
MexAM1_META1p0967		conserved hypothetical protein; putative exported protein	114	448	369	689	1017	749	702	569	-0.15107194	0.752845439	0.92783931	0.198582455	0.64456969	0.689588664	0.047510515	0.921357335	0.939177392
MexAM1_META1p0968		putative histidine kinase of the HWE family	287	1581	1349	940	1394	1102	1319	975	0.217358274	0.692402343	0.904632357	-1.103392463	0.024772895	0.035662647	-0.886034189	0.106855536	0.146988405
MexAM1_META1p0969		conserved hypothetical protein	57	331	293	873	718	867	181	155	-2.133853686	0.000260631	0.005262547	0.713294672	0.171053146	0.211444944	-1.420559013	0.015402575	0.025475696
MexAM1_META1p0970		conserved hypothetical protein; myosin-cross-reactive antigen-like protein	387	1231	1020	542	335	411	332	229	-0.494581173	0.344314135	0.707729337	-2.143064856	4.21E-06	9.33E-06	-2.637646028	4.41E-07	1.39E-06
MexAM1_META1p0971		conserved hypothetical protein	91	546	460	129	137	96	579	440	2.252646558	0.000129362	0.002893903	-2.755814503	1.78E-07	4.39E-07	-0.503167945	0.389953751	0.454057738
MexAM1_META1p0972		hypothetical protein	29	73	97	15	9	5	33	18	1.535349057	0.026213917	0.170349371	-3.933781109	1.21E-10	3.86E-10	-2.398432052	0.000208807	0.000469305
MexAM1_META1p0973	ureE	Urease accessory protein ureE 1	104	311	238	22	28	27	73	20	1.065622178	0.069285408	0.306345713	-4.274869297	1.18E-16	5.60E-16	-3.209247119	1.40E-08	5.08E-08
MexAM1_META1p0974		putative urease accessory protein UreF	60	375	329	44	33	15	90	33	1.135609196	0.117906696	0.418289642	-4.165950078	1.04E-10	3.32E-10	-3.030340882	2.14E-05	5.48E-05
MexAM1_META1p0975	ureAB	urease gamma (N-terminal) and beta (C-terminal) subunits (urea amidohydrolase gamma/beta subunits)	70	378	345	86	100	64	142	75	0.568030852	0.350151234	0.711861417	-2.839116224	1.52E-07	3.78E-07	-2.271085372	0.000166827	0.000380036
MexAM1_META1p0976	ureC	Urease subunit alpha (Urea amidohydrolase subunit alpha)	334	1079	950	326	336	270	532	392	0.744904455	0.120646811	0.422359356	-2.507549094	4.96E-09	1.41E-08	-1.76264464	0.000230271	0.000513098
MexAM1_META1p0977	ureG	urease accessory protein UreG	50	348	302	78	65	50	128	71	0.778174259	0.236589074	0.597203021	-2.988440114	3.31E-07	7.97E-07	-2.210265856	0.000695642	0.001452719
MexAM1_META1p0978		putative urease accessory protein UreD	72	462	395	69	56	32	126	49	0.883557713	0.200764453	0.548178162	-3.685441373	1.94E-09	5.67E-09	-2.80188366	4.08E-05	0.000100686
MexAM1_META1p0979	fmdD	short-chain amide-urea binding porin	172	714	646	419	481	441	439	485	0.232558056	0.646578915	0.884135708	-1.370208107	0.002518279	0.004144264	-1.137650051	0.024845364	0.039296368
MexAM1_META1p0980		conserved hypothetical protein; putative membrane protein	78	604	510	123	123	110	155	65	0.064704314	0.922423815	0.981555824	-2.893656308	9.54E-07	2.22E-06	-2.828951995	1.89E-05	4.88E-05
MexAM1_META1p0981		putative TonB-dependent porin receptor	162	1134	973	308	349	258	415	159	0.098030627	0.879897755	0.969883753	-2.47348402	1.94E-05	4.02E-05	-2.375453392	0.000245175	0.000545721
MexAM1_META1p0982		Hypothetical protein	20	107	90	14	14	4	33	13	1.284575743	0.089138124	0.357633122	-3.918695062	4.00E-09	1.14E-08	-2.634119319	0.000246699	0.00054872
MexAM1_META1p0983		conserved hypothetical protein	150	673	545	198	445	289	529	213	0.519197522	0.360515763	0.717684868	-1.796214252	0.000403001	0.000724143	-1.27701673	0.024333431	0.03857497
MexAM1_META1p0984		conserved hypothetical protein	1000	841	833	167	316	315	435	423	0.928100086	0.005180759	0.054149811	-3.01589119	2.14E-24	1.56E-23	-2.087791104	2.22E-10	9.59E-10
MexAM1_META1p0985		conserved hypothetical protein with putative OsmC-like domain	1431	1228	964	115	161	157	249	234	0.952881308	0.004106512	0.045200706	-4.29967875	1.67E-48	3.73E-47	-3.346797442	8.27E-25	1.16E-23
MexAM1_META1p0986		hypothetical protein	426	389	691	43	34	32	39	20	-0.143750213	0.784578883	0.936575757	-4.994457178	3.29E-29	3.12E-28	-5.138207391	5.89E-24	7.80E-23
MexAM1_META1p0987		conserved hypothetical protein, PAS domain S-box	1439	1174	1956	106	103	68	131	86	0.399035749	0.386374487	0.740938308	-5.260193589	1.45E-38	2.14E-37	-4.86115784	7.27E-27	1.18E-25
MexAM1_META1p0988	frc	formyl-CoA transferase, NAD(P)-binding	2360	2322	4139	246	358	328	454	323	0.537202417	0.191002535	0.535500226	-4.506866267	6.13E-35	7.67E-34	-3.96966385	2.42E-22	2.86E-21
MexAM1_META1p0989		Phospholipase/Carboxylesterase	62	399	319	41	39	16	88	20	0.916993961	0.221440361	0.577682476	-4.156390419	4.00E-10	1.22E-09	-3.239396458	1.12E-05	3.01E-05
MexAM1_META1p0990		putative oxalyl-CoA decarboxylase (oxc, yfdU)	260	1041	940	205	198	143	286	176	0.507631023	0.352951192	0.714113715	-3.190926157	5.60E-11	1.83E-10	-2.683295134	8.08E-07	2.49E-06
MexAM1_META1p0991		putative Galactose oxidase	279	1274	1140	278	291	249	472	328	0.728492457	0.179142043	0.52060017	-2.882988428	2.62E-09	7.57E-09	-2.154495971	6.75E-05	0.000160676
MexAM1_META1p0992	oxlT	oxalate/formate antiporter	236	811	796	212	251	237	294	231	0.361459808	0.46052245	0.788932836	-2.58709431	3.08E-09	8.83E-09	-2.225634502	5.07E-06	1.43E-05
MexAM1_META1p0993	oxlT	oxalate/formate antiporter	166	682	619	276	340	375	339	261	0.059054671	0.908234263	0.980295361	-1.755328946	0.00012369	0.000236104	-1.696274275	0.000915777	0.001878212
MexAM1_META1p0994		hypothetical protein	1277	1262	1534	102	128	104	246	240	1.3240799	9.10E-05	0.002167562	-4.842051794	1.19E-58	4.17E-57	-3.517971893	1.37E-26	2.18E-25
MexAM1_META1p0995		hypothetical protein	2506	2185	2306	173	199	162	283	406	1.137068552	0.001230797	0.017842248	-4.932582537	4.24E-56	1.33E-54	-3.795513985	6.71E-28	1.18E-26
MexAM1_META1p0996		hypothetical protein	617	1444	1199	128	73	69	274	119	1.235096919	0.024808881	0.164713029	-4.695586409	9.57E-22	6.07E-21	-3.460489489	2.03E-10	8.82E-10
MexAM1_META1p0997		hypothetical protein; putative exported protein	85	136	111	22	38	37	45	30	0.442864098	0.299354186	0.666553413	-3.009579131	2.16E-16	1.00E-15	-2.566715033	3.12E-10	1.33E-09
MexAM1_META1p0998		hypothetical protein	204	239	229	34	44	54	65	54	0.643141922	0.089065864	0.357585932	-3.576544225	7.03E-28	6.25E-27	-2.933402302	4.26E-16	2.99E-15
MexAM1_META1p0999	frc	formyl-CoA transferase, NAD(P)-binding	1551	1645	1485	294	357	349	616	760	1.238481805	3.53E-05	0.000993608	-3.443846583	5.13E-38	7.38E-37	-2.205364778	1.05E-13	6.11E-13
MexAM1_META1p1000		hypothetical protein	119	117	115	118	166	163	132	182	0.284081072	0.40545982	0.757529528	-0.888184541	0.003929849	0.00632171	-0.604103469	0.078349759	0.110992518
MexAM1_META1p1001		transcriptional regulator, GntR family	489	724	783	1110	2020	1519	1632	1541	0.270160758	0.402099342	0.755028927	-0.03747246	0.896997023	0.911656232	0.232688298	0.471735131	0.534862494
MexAM1_META1p1002		putative GTPase, putative cobalamin biosynthesis protein (CobW-like protein)	317	760	715	724	973	797	627	707	-0.115924596	0.769855231	0.932116077	-0.729764822	0.039562603	0.055364498	-0.845689418	0.033000167	0.051001004
MexAM1_META1p1003		serine-type D-alanyl-D-alanine carboxypeptidase precursor	1009	1436	1170	1487	2460	1883	2340	2122	0.425360521	0.117743536	0.418187921	-0.546027387	0.025108514	0.036112361	-0.120666866	0.657670443	0.710942549
MexAM1_META1p1004		conserved hypothetical protein	101	384	317	233	392	323	208	183	-0.46446224	0.330734816	0.695995299	-0.974849829	0.022049142	0.032000051	-1.439312068	0.002599247	0.004916277
MexAM1_META1p1006		conserved hypothetical protein	63	246	227	194	198	154	168	166	0.045409081	0.930458632	0.983748013	-1.137837623	0.014435557	0.021580464	-1.092428543	0.035834609	0.054985303
MexAM1_META1p1007		hypothetical protein	316	360	275	98	167	131	150	159	0.454639416	0.134044248	0.44667659	-2.506148971	7.37E-21	4.50E-20	-2.051509555	5.86E-12	2.94E-11
MexAM1_META1p1008		putative hydroxylase	564	1069	956	235	288	217	386	311	0.691710716	0.06077194	0.283313865	-3.005235573	5.66E-20	3.33E-19	-2.313524857	2.63E-10	1.13E-09
MexAM1_META1p1009	ptpS	putative 6-pyruvol tetrahydrobiopterin synthase	77	226	209	688	763	602	406	543	-0.351191116	0.438875469	0.775153155	0.824916514	0.043687097	0.060712862	0.473725399	0.30004119	0.361644766
MexAM1_META1p1010	exsB	Putative regulator, ATP-binding	70	405	343	396	564	411	286	330	-0.361849886	0.515365003	0.819943543	-0.447484312	0.368658413	0.422070448	-0.809334199	0.146372611	0.193185753
MexAM1_META1p1011		putative LmbE-like protein	117	423	355	352	598	459	414	437	0.085702369	0.852825788	0.963087629	-0.564125536	0.173097146	0.213617429	-0.478423167	0.301344239	0.362908563
MexAM1_META1p1012		putative glycosyl transferase	66	456	376	182	222	144	173	129	-0.084403802	0.889702783	0.972849158	-1.881564149	0.000520137	0.000923418	-1.965967951	0.001209915	0.002428813
MexAM1_META1p1013		Hypothetical protein	19151	22711	12997	163	285	226	633	819	1.921678789	2.26E-09	1.92E-07	-7.580584136	4.76E-154	4.94E-151	-5.658905347	1.67E-71	3.85E-69
MexAM1_META1p1014		conserved hypothetical protein	344	578	389	0	6	3	12	36	3.262419143	3.87E-06	0.000148905	-8.450193007	2.24E-39	3.40E-38	-5.187773863	2.49E-24	3.35E-23
MexAM1_META1p1015		hypothetical protein	11400	10161	6919	143	279	183	651	886	2.170586063	6.24E-10	6.16E-08	-6.8186256	6.56E-105	2.55E-102	-4.648039537	3.66E-41	1.47E-39
MexAM1_META1p1016		putative glycosyl transferase; putative UDP-N-acetylglucosamine, LPS N-acetylglucosamine transferase	931	1412	675	166	358	274	314	142	0.034194877	0.93623474	0.984656585	-3.158285876	8.12E-17	3.89E-16	-3.124090999	1.97E-13	1.12E-12
MexAM1_META1p1017		putative glycosyl transferase	97	596	473	161	390	242	320	127	0.028914592	0.962844834	0.991408031	-1.80111496	0.001149408	0.001964322	-1.772200368	0.004253522	0.007768767
MexAM1_META1p1018		putative glycosyl transferase	112	624	505	540	1083	721	716	501	-0.112014691	0.839278574	0.958227638	-0.310632057	0.529930237	0.582370762	-0.422646747	0.444713974	0.508770458
MexAM1_META1p1019		putative Phosphoryl transfer system, HPr	168	288	195	444	947	600	797	688	0.415499807	0.200795924	0.548178162	0.362777056	0.218077581	0.263446868	0.778276863	0.017687377	0.028885977
MexAM1_META1p1020		putative PTS system subfamily mannose/fructose-specific IIA component	742	768	656	1692	1994	2028	986	1211	-0.605154711	0.044109218	0.23384715	0.187995589	0.485283526	0.538443934	-0.417159122	0.166625511	0.216696791
MexAM1_META1p1021		putative PTS system Hpr Kinase	290	527	306	91	179	122	216	140	0.690709901	0.063229326	0.290813204	-2.749164623	8.18E-17	3.91E-16	-2.058454722	2.02E-08	7.21E-08
MexAM1_META1p1022		integral membrane sensor signal transduction histidine kinase	207	1021	876	1266	1869	1451	2789	3013	1.136632927	0.029254084	0.182637081	-0.075477764	0.871662965	0.890565464	1.061155163	0.042030059	0.063319994
MexAM1_META1p1023	chvI	Two-component response regulator ChvI	455	688	700	1608	1820	1385	3140	4673	1.46213474	6.68E-05	0.001668675	0.186216798	0.571991622	0.621347755	1.648351538	7.34E-06	2.02E-05
MexAM1_META1p1024		conserved hypothetical protein; putative pyridoxamine 5'-phosphate oxidase-related, FMN-binding	878	1483	976	162	279	147	439	303	1.151984899	0.00153762	0.020919053	-3.729484868	1.15E-30	1.17E-29	-2.577499969	7.50E-13	4.08E-12
MexAM1_META1p1025	lepA	GTP-binding protein lepA	679	1531	1475	4875	5501	4868	3133	4134	-0.303126628	0.450453196	0.782286631	0.859567572	0.016888791	0.025007474	0.556440944	0.166529735	0.216617532
MexAM1_META1p1026		putative heavy metal efflux pump, HlyD family secretion protein	168	721	620	1413	2707	2487	2005	1311	-0.165996095	0.746664253	0.924448535	0.900417819	0.050633816	0.069681722	0.734421724	0.153779245	0.202060664
MexAM1_META1p1027	czcA	Heavy metal efflux pump CzcA	314	1701	1443	2696	4843	4685	2906	1725	-0.577550999	0.302371836	0.669676086	0.60221226	0.2295102	0.27607813	0.024661261	0.964898204	0.972718744
MexAM1_META1p1028		putative transcriptional regulator lacI family	11	80	68	21	39	35	30	12	-0.352527754	0.616025316	0.870457264	-1.962533747	0.001328655	0.002256392	-2.315061501	0.000884551	0.001816717
MexAM1_META1p1029		hypothetical protein; putative exported protein	85	567	478	506	722	530	498	377	-0.21150887	0.717076153	0.912771212	-0.553104157	0.289605914	0.340593642	-0.764613026	0.190648647	0.243159133
MexAM1_META1p1030		putative bifunctional N-terminal transglycosylase/C-terminal transpeptidase	521	1814	1637	861	1388	1080	1905	1333	0.769911231	0.103211521	0.386836735	-1.472514606	0.000496064	0.000882191	-0.702603375	0.136909287	0.182335764
MexAM1_META1p1031		conserved hypothetical protein with putative Flagellin C-terminal domain	840	1359	1453	2960	3819	3899	4082	3385	0.270236471	0.434080657	0.771585868	0.328764352	0.288326729	0.339345936	0.599000823	0.083423889	0.117553702
MexAM1_META1p1032		conserved hypothetical protein with putative Flagellin C-terminal domain	602	1090	1277	52928	92324	112360	61107	26438	-0.73520551	0.11899487	0.420018858	5.185699398	1.30E-34	1.61E-33	4.450493889	4.40E-21	4.57E-20
MexAM1_META1p1033		putative flagellar FlbT family protein	240	395	425	256	270	274	313	396	0.588067233	0.119564379	0.42041164	-1.60339301	2.12E-06	4.80E-06	-1.015325777	0.00706913	0.012447032
MexAM1_META1p1034		hypothetical protein	182	234	142	66	142	97	138	101	0.484342552	0.18103475	0.522438565	-2.123498952	3.81E-11	1.26E-10	-1.6391564	4.51E-06	1.28E-05
MexAM1_META1p1035		Acyltransferase 3 family	89	605	520	372	876	823	631	292	-0.316823594	0.614388938	0.868828025	-0.472526796	0.400981568	0.454889524	-0.78935039	0.20979449	0.264218698
MexAM1_META1p1036		Metal-dependent phosphohydrolase, HD subdomain	138	745	640	553	1169	1221	918	320	-0.408931189	0.508512569	0.81715877	-0.284996054	0.606564671	0.653991971	-0.693927243	0.262301719	0.321302814
MexAM1_META1p1037		conserved hypothetical protein	59	243	400	42	58	28	73	32	0.506972485	0.456418262	0.787150631	-3.689254797	8.32E-10	2.49E-09	-3.182282312	2.08E-06	6.11E-06
MexAM1_META1p1038		conserved hypothetical protein	89	275	246	124	231	183	204	217	0.468459181	0.297388274	0.66407816	-1.415813767	0.000435782	0.000779892	-0.947354586	0.034836903	0.05361314
MexAM1_META1p1039	map	Methionine aminopeptidase (Peptidase M)	403	673	624	402	680	520	535	534	0.229285755	0.471301326	0.796198486	-1.324982207	3.23E-06	7.24E-06	-1.095696452	0.000572458	0.001213401
MexAM1_META1p1040		putative membrane protein	4632	3171	2077	72	79	51	180	109	1.284214397	0.006179835	0.061257361	-6.820704946	1.33E-60	5.00E-59	-5.53649055	1.26E-33	3.33E-32
MexAM1_META1p1041		putative CoxB	636	860	635	102	146	82	174	102	0.538938154	0.159208395	0.490382473	-3.907369791	4.25E-31	4.42E-30	-3.368431636	3.04E-19	2.76E-18
MexAM1_META1p1042		conserved hypothetical protein	107	483	412	82	70	38	147	58	0.84200366	0.187311795	0.531428856	-3.528926591	5.13E-10	1.56E-09	-2.686922931	2.11E-05	5.41E-05
MexAM1_META1p1043		two-component DctB-like sigma-54 specific transcriptional regulator, Fis subfamily; with N-terminal response regulator receiver and ATPase domains	180	759	631	151	155	120	256	109	0.53686831	0.346485738	0.708660205	-3.038982851	2.18E-09	6.35E-09	-2.502114542	1.03E-05	2.77E-05
MexAM1_META1p1044		putative sensor histidine kinase precursor, putative transcriptional regulator of C4 dicarboxylate transporter	290	1085	942	202	229	202	371	183	0.580620295	0.269836613	0.635168015	-3.047430488	8.26E-11	2.66E-10	-2.466810193	2.50E-06	7.27E-06
MexAM1_META1p1045	tauB	taurine transport protein (ABC superfamily, atp_bind)	93	481	431	152	220	137	301	226	0.846158593	0.13043863	0.44086839	-2.180049963	1.31E-05	2.77E-05	-1.333891369	0.016754949	0.027464162
MexAM1_META1p1046	ssuC	alkanesulfonate transporter subunit ; membrane component of ABC superfamily	96	461	461	327	403	350	603	504	0.814796545	0.134487655	0.44667659	-1.105100042	0.023524641	0.034015285	-0.290303497	0.593951868	0.651461493
MexAM1_META1p1047		Extracellular solute-binding protein, family 3 precursor	129	554	552	343	446	389	618	470	0.671350566	0.201418695	0.549101028	-1.26590304	0.007147946	0.011166309	-0.594552474	0.257824585	0.316978804
MexAM1_META1p1048	minC	septum site-determining protein	208	482	440	218	443	288	336	239	0.111427012	0.786267894	0.936575757	-1.502486585	4.20E-05	8.41E-05	-1.391059573	0.000700027	0.001459999
MexAM1_META1p1049		conserved hypothetical protein; putative membrane protein	168	722	46	229	548	430	332	141	-0.498857752	0.502304809	0.813042088	-0.786989977	0.2363329	0.283626844	-1.285847728	0.083939823	0.118238225
MexAM1_META1p1050	typA	GTP-binding elongation factor family protein with P-loop containing NTP hydrolase domain	191	1006	89	5829	6977	6346	2972	3323	-0.831073771	0.216832165	0.571631724	2.818780413	2.96E-06	6.66E-06	1.987706642	0.003194884	0.005955931
MexAM1_META1p1051		putative methyl-accepting chemotaxis sensory transducer	2302	1009	136	1411	3820	3283	3036	1119	-0.171563774	0.825614556	0.950703008	-0.001048065	0.998799627	0.999281673	-0.172611839	0.824614752	0.857285045
MexAM1_META1p1052	minC	putative septum site-determining protein minC	71	370	22	1408	1580	1083	1620	2500	0.777277131	0.28788241	0.654603549	2.074974117	0.001605779	0.00270047	2.852251248	0.000102848	0.000239286
MexAM1_META1p1053	minD	membrane ATPase of the MinC-MinD-MinE system	104	461	43	3084	4155	2633	6799	8268	1.393779145	0.032726773	0.193868669	2.924385227	6.28E-07	1.48E-06	4.318164372	4.44E-11	2.06E-10
MexAM1_META1p1054	minE	cell division topological specificity factor	22	151	10	1019	965	958	1166	1868	0.789822588	0.275547446	0.642530772	2.963128068	6.53E-06	1.42E-05	3.752950656	3.00E-07	9.62E-07
MexAM1_META1p1055		putative cytochrome P450 family enzyme	223	849	51	140	252	201	315	190	0.590814674	0.413235583	0.761020752	-2.05136198	0.001481754	0.002503404	-1.460547306	0.042777161	0.064289793
MexAM1_META1p1056		conserved hypothetical protein, putative Smp-30 family	392	729	128	104	135	102	199	131	0.738611433	0.179117487	0.52060017	-3.021340231	6.82E-10	2.06E-09	-2.282728798	2.88E-05	7.24E-05
MexAM1_META1p1057		putative glycoside hydrolase	154	977	47	205	227	136	318	183	0.581602267	0.466886006	0.794152513	-2.098922136	0.003310606	0.005379843	-1.51731987	0.057350622	0.083861632
MexAM1_META1p1058		putative dehydrogenase protein	162	559	71	104	70	69	150	92	0.705998348	0.287578064	0.654603549	-2.741567504	3.61E-06	8.04E-06	-2.035569156	0.002033588	0.00393616
MexAM1_META1p1060		putative carbohydrate-selective porin	232	836	263	216	268	208	339	256	0.561707551	0.252178813	0.617684142	-2.075912212	2.16E-06	4.89E-06	-1.514204662	0.001963186	0.00381533
MexAM1_META1p1061		DEAD/DEAH box helicase domain protein	2752	4000	1370	631	1213	980	1047	786	0.204636979	0.616634559	0.870765287	-2.743678623	5.56E-14	2.23E-13	-2.539041644	4.94E-10	2.07E-09
MexAM1_META1p1066		Putative urea transporter	171	601	91	155	168	149	212	174	0.474781648	0.419950525	0.76431733	-1.965769586	0.000184831	0.000346223	-1.490987938	0.011103449	0.018856458
MexAM1_META1p1067	ureD	Urease accessory protein ureD	102	495	24	119	77	83	132	67	0.221322861	0.784412343	0.936575757	-2.157391527	0.002784027	0.00455868	-1.936068666	0.016414976	0.026949509
MexAM1_META1p1068	ureG	urease accessory protein UreG	155	425	106	188	197	176	218	191	0.305061626	0.539318327	0.831766779	-1.407204016	0.001542167	0.002598412	-1.10214239	0.02642103	0.041566503
MexAM1_META1p1069	ureF	Urease accessory protein ureF	112	388	66	135	136	150	173	127	0.27253	0.638260392	0.881879888	-1.522559853	0.003284508	0.005340223	-1.250029853	0.030805343	0.047894608
MexAM1_META1p1070	ureE	Urease accessory protein ureE	55	354	23	91	72	75	113	78	0.414346101	0.592783715	0.859405408	-1.882255399	0.006510753	0.010227425	-1.467909297	0.057460452	0.08400248
MexAM1_META1p1071		putative integral membrane protein; putative CrcB protein	33	201	11	39	19	13	44	15	0.401890309	0.659872936	0.890025641	-2.743452587	0.000692473	0.001214464	-2.341562277	0.009534671	0.016375621
MexAM1_META1p1072		putative integral membrane protein; putative CrcB protein	43	202	19	31	28	15	45	19	0.533501397	0.49679854	0.808971298	-2.885093578	3.20E-05	6.51E-05	-2.351592181	0.002344582	0.004480933
MexAM1_META1p1073	ureC	urease alpha subunit	313	1061	244	296	214	263	325	208	0.188519685	0.737105783	0.921354341	-2.132167791	2.09E-05	4.32E-05	-1.943648106	0.000524619	0.001115802
MexAM1_META1p1074		urease beta subunit (ureB) (fragment)	123	209	122	51	33	38	51	36	0.237269997	0.617762672	0.870882277	-3.02556553	2.08E-13	8.04E-13	-2.788295533	1.69E-09	6.68E-09
MexAM1_META1p1075	ureA	urease gamma subunit	254	360	346	102	86	102	97	78	0.018560402	0.962474222	0.991326132	-2.905213452	3.28E-17	1.61E-16	-2.88665305	1.04E-13	6.06E-13
MexAM1_META1p1076		conserved hypothetical exported protein, putative outer membrane receptor protein	5688	5966	8586	411	421	397	844	848	1.219320144	0.001121545	0.016646514	-5.25648028	7.82E-56	2.42E-54	-4.037160136	2.01E-27	3.39E-26
MexAM1_META1p1077		hypothetical protein; putative exported protein	2177	2411	2727	393	752	489	1714	1743	1.907038283	6.73E-10	6.54E-08	-3.433928371	2.03E-35	2.61E-34	-1.526890088	6.72E-07	2.08E-06
MexAM1_META1p1078		Hypothetical protein	48	201	13	36	59	43	90	76	1.076775149	0.139319656	0.457459842	-2.045105845	0.001733068	0.002905108	-0.968330696	0.180832919	0.232211423
MexAM1_META1p1079		Esterase, PHB depolymerase (C-terminal fragment)	94	487	32	115	123	98	188	105	0.565948586	0.449011686	0.781310485	-1.927192924	0.003920841	0.006308851	-1.361244338	0.068009286	0.097837092
MexAM1_META1p1083		hypothetical protein	24	128	14	38	59	48	56	35	0.134442961	0.848055296	0.962121305	-1.31323059	0.036019988	0.050772508	-1.178787629	0.092601969	0.129413853
MexAM1_META1p1087		putative resolvase	732	915	715	434	521	526	374	507	0.026726206	0.930755389	0.983748013	-1.878479416	6.84E-12	2.39E-11	-1.85175321	1.56E-09	6.17E-09
MexAM1_META1p1089		conserved hypothetical protein	138	333	94	200	167	193	153	248	0.254346584	0.612902125	0.868285697	-1.118039827	0.01300463	0.019558838	-0.863693244	0.085925246	0.120679564
MexAM1_META1p1091		ADP-ribosyl glycohydrolase family protein (fragment)	38	246	10	141	141	134	136	151	0.218664879	0.784376962	0.936575757	-0.541852289	0.449777023	0.502705162	-0.323187409	0.686579876	0.736433296
MexAM1_META1p1092		conserved hypothetical protein	20	125	9	45	56	45	56	44	0.235098555	0.755965728	0.928386821	-1.157490515	0.087536002	0.114873686	-0.92239196	0.222895453	0.279191707
MexAM1_META1p1094		conserved hypothetical protein	128	290	45	165	212	154	197	162	0.217786177	0.696577278	0.905900061	-0.937387842	0.061075266	0.082823175	-0.719601665	0.198162165	0.251196596
MexAM1_META1p1095		conserved hypothetical protein	164	475	139	536	581	512	450	568	0.083295998	0.859106781	0.963439438	-0.056762102	0.89285804	0.907746306	0.026533896	0.955064417	0.965152033
MexAM1_META1p1096		hypothetical protein	98	242	79	170	150	184	195	217	0.456167859	0.325470813	0.692948642	-0.852620515	0.0410564	0.057274507	-0.396452656	0.394018663	0.458104704
MexAM1_META1p1100		Hypothetical protein	38	156	15	556	885	754	545	371	-0.451762625	0.473842985	0.796871153	2.265551415	7.53E-05	0.000147017	1.81378879	0.004501894	0.008167234
MexAM1_META1p1101		Hypothetical protein	33	146	35	98	122	113	77	84	-0.267835433	0.628605888	0.876328182	-0.486194873	0.327585588	0.38015577	-0.754030306	0.176125982	0.227482343
MexAM1_META1p1102		Transcriptional regulator, LysR family	295	714	309	347	476	391	359	389	0.09105724	0.813174006	0.946323705	-1.290098543	0.000178832	0.000335294	-1.199041303	0.001850975	0.003610795
MexAM1_META1p1103		short-chain dehydrogenase/reductase	105	417	38	81	138	75	141	72	0.35191036	0.613167539	0.868285697	-2.058633969	0.000912393	0.001575284	-1.706723609	0.013882482	0.023071928
MexAM1_META1p1104		Methyl-accepting chemotaxis sensory transducer precursor	1309	1916	1969	1176	2192	2276	1006	707	-0.895008024	0.012094186	0.100148654	-1.137683894	0.000350347	0.000634482	-2.032691918	1.21E-08	4.41E-08
MexAM1_META1p1107		hypothetical protein, putative membrane domain	2178	1908	1430	295	498	375	877	760	1.300429681	4.72E-05	0.001264966	-3.490108802	2.17E-34	2.64E-33	-2.189679122	5.15E-12	2.59E-11
MexAM1_META1p1108		conserved hypothetical protein, putative membrane proteine	1608	2016	1584	563	805	631	1488	1357	1.304278837	1.46E-06	6.36E-05	-2.603363047	6.23E-27	5.25E-26	-1.29908421	1.44E-06	4.30E-06
MexAM1_META1p1109		conserved hypothetical protein precursor	1724	1871	1894	2017	2818	2469	5932	6965	1.611842735	1.01E-08	7.42E-07	-0.821883955	0.001123101	0.001921476	0.78995878	0.0050178	0.009034656
MexAM1_META1p1113		conserved hypothetical protein	19	93	14	48	36	41	54	36	0.258289158	0.705790632	0.909085991	-1.068566196	0.081868535	0.108189634	-0.810277038	0.237081784	0.294882323
MexAM1_META1p1116	gpmA	phosphoglyceromutase	66	346	34	664	819	696	361	467	-0.619897854	0.34845696	0.710276577	1.203501194	0.042808216	0.059584667	0.58360334	0.379658923	0.443482126
MexAM1_META1p1117		hypothetical protein	386	558	324	169	264	188	202	279	0.433806573	0.191071716	0.535500226	-2.245374431	2.67E-14	1.10E-13	-1.811567858	3.70E-08	1.29E-07
MexAM1_META1p1118		conserved hypothetical protein	245	368	235	109	132	124	107	173	0.394937383	0.274736476	0.641361164	-2.409879744	4.90E-14	1.98E-13	-2.014942361	1.67E-08	6.00E-08
MexAM1_META1p1119		hypothetical protein	1716	1454	1233	133	206	193	304	502	1.400859866	8.91E-05	0.002148171	-4.296260649	1.84E-41	3.05E-40	-2.895400784	2.13E-16	1.54E-15
MexAM1_META1p1120		hypothetical protein; putative exported protein	279	250	144	44	46	54	75	82	0.895878217	0.033213692	0.195491754	-3.42569459	2.14E-20	1.28E-19	-2.529816373	5.07E-10	2.12E-09
MexAM1_META1p1121		conserved hypothetical protein	1796	1628	1365	178	186	170	235	312	0.795429181	0.02303506	0.156734179	-4.36743377	4.72E-45	9.44E-44	-3.572004589	4.00E-25	5.75E-24
MexAM1_META1p1122		putative short-chain dehydrogenase/reductase SDR	874	1059	714	284	357	281	433	525	0.834666872	0.006936888	0.066677754	-2.72482681	4.81E-23	3.28E-22	-1.890159938	7.16E-10	2.95E-09
MexAM1_META1p1123		conserved hypothetical protein	137	182	113	103	125	115	103	194	0.568502679	0.145516294	0.468994503	-1.529705189	1.24E-05	2.63E-05	-0.96120251	0.013468906	0.022438555
MexAM1_META1p1124		Hypothetical protein	181	244	163	181	240	201	244	448	0.937699214	0.010091574	0.087165972	-1.125315515	0.000621875	0.001096525	-0.187616301	0.606979206	0.663993612
MexAM1_META1p1125		putative Acetyl-hydrolase	204	564	133	242	287	267	351	406	0.701615291	0.153053383	0.479387822	-1.307888226	0.0029603	0.004832049	-0.606272934	0.216771922	0.272014646
MexAM1_META1p1126		Hypothetical protein	4	14	4	13	10	12	7	11	-0.214222505	0.786074722	0.936575757	-0.45440681	0.527080608	0.57964886	-0.668629315	0.411579912	0.475853406
MexAM1_META1p1127		hypothetical protein	7	40	2	26	17	15	18	17	-0.018268942	0.983299786	0.998254233	-0.777229349	0.321746578	0.374077766	-0.795498291	0.365760117	0.429586811
MexAM1_META1p1128		putative multi-sensor hybrid histidine kinase/response regulator	83	343	62	255	314	290	179	242	-0.251672448	0.658426629	0.890025641	-0.294698213	0.563602374	0.613305891	-0.54637066	0.33877388	0.402919411
MexAM1_META1p1129		putative multi-sensor hybrid histidine kinase	1566	2715	1598	1911	2394	2363	1677	1806	-0.155868047	0.614770432	0.868927843	-1.004726937	0.000285356	0.000523953	-1.160594984	0.000179317	0.000406848
MexAM1_META1p1130		putative cytochrome P450	1562	1817	1129	455	968	771	816	429	0.022606253	0.952553168	0.989111584	-2.29666319	1.22E-11	4.18E-11	-2.274056938	2.02E-09	7.88E-09
MexAM1_META1p1131		putative sensory box-containing diguanylate cyclase/phosphodiesterase; permease, PAS/PAC, GGDEF and EAL domains	999	1993	930	974	1716	1684	1268	939	-0.167417102	0.648734256	0.884172329	-1.05080873	0.001383224	0.00234586	-1.218225832	0.000919765	0.001884685
MexAM1_META1p1132		putative tRNA delta(2)-isopentenylpyrophosphate transferase (IPP transferase) (Isopentenyl-diphosphate:tRNA isopentenyltransferase) (IPTase) (IPPT)	70	438	8	399	758	486	588	588	0.343416698	0.780330035	0.936275753	0.564880625	0.608527089	0.655766759	0.908297323	0.461209887	0.524938559
MexAM1_META1p1133		putative nosX precursor (nitrous oxide reductase)	70	505	3	585	1206	783	1125	905	0.493498601	0.730490495	0.918252782	1.048595248	0.413648215	0.467893462	1.542093849	0.282115444	0.342604169
MexAM1_META1p1134		Putative regulatory protein NosR	156	1097	14	1454	2180	1690	1724	1918	0.251105129	0.848133993	0.962121305	0.997684108	0.395204917	0.449645155	1.248789236	0.341115521	0.405156117
MexAM1_META1p1135		conserved hypothetical protein; putative exported protein ; putative YVTN beta-propeller repeat family protein	98	540	27	2676	4640	3501	4278	4043	0.437660783	0.55449677	0.841487412	2.91440062	1.17E-05	2.47E-05	3.352061403	6.38E-06	1.77E-05
MexAM1_META1p1136		conserved hypothetical protein; putative exported protein	115	663	63	2139	4159	2987	3504	3635	0.448769377	0.50160826	0.812793582	2.334685681	9.84E-05	0.00018974	2.783455058	3.24E-05	8.08E-05
MexAM1_META1p1137		Putative cytochrome c550	35	240	49	9327	11917	10080	9884	14504	0.418217394	0.481488869	0.799964337	5.491403338	1.80E-24	1.32E-23	5.909620732	6.82E-23	8.46E-22
MexAM1_META1p1138		conserved hypothetical protein, periplasmic binding protein precursor, putative periplasmic binding protein-like II	79	461	16	4744	8618	5818	7856	8236	0.567328641	0.469646113	0.794834862	3.999431555	1.38E-08	3.78E-08	4.566760196	6.58E-09	2.46E-08
MexAM1_META1p1139	exa	Quinoprotein ethanol dehydrogenase precursor (QEDH)	824	1466	1383	137589	161116	141887	335745	445742	1.596760519	5.58E-06	0.000202885	5.708962357	3.03E-73	2.07E-71	7.305722876	1.77E-95	1.83E-92
MexAM1_META1p1140		putative transporter, major facilitator superfamily	103	773	11	810	1210	907	1246	1799	0.85371985	0.512443877	0.818830542	0.65124311	0.576706494	0.625922807	1.50496296	0.248470534	0.307143362
MexAM1_META1p1141		hypothetical protein	26	134	10	147	126	144	91	82	-0.527790409	0.461658634	0.789824777	0.246067215	0.702848832	0.742738639	-0.281723194	0.696748454	0.745411773
MexAM1_META1p1142		conserved hypothetical protein	63	360	18	153	245	179	170	135	-0.111624153	0.883554204	0.971503465	-0.712195624	0.296393593	0.347787124	-0.823819778	0.280336089	0.340576312
MexAM1_META1p1143		conserved hypothetical protein	20	152	1	100	155	81	82	71	-0.33265547	0.81230398	0.946323705	-0.115636763	0.926562561	0.937873139	-0.448292232	0.749410196	0.79167352
MexAM1_META1p1144		hypothetical protein	10	68	0	14	41	15	36	17	0.474920775	0.647932768	0.884135708	-1.310305434	0.160149709	0.198995213	-0.83538466	0.42134325	0.484977544
MexAM1_META1p1145		hypothetical protein; putative exported protein	100	321	16	546	580	506	344	327	-0.522108484	0.46913651	0.79475891	0.822586334	0.20387773	0.247688143	0.300477849	0.678109813	0.728982702
MexAM1_META1p1146		hypothetical protein; putative exported protein	111	438	55	135	260	165	201	143	0.125898432	0.839852634	0.958532489	-1.258850102	0.023807401	0.034384168	-1.13295167	0.068927806	0.0989753
MexAM1_META1p1147		conserved hypothetical protein; putative exported protein	45	176	16	107	150	124	108	105	-0.046042429	0.944258835	0.987019308	-0.427999465	0.469264856	0.522441486	-0.474041893	0.473623033	0.536709483
MexAM1_META1p1148		conserved hypothetical protein; putative exported protein	42	265	13	128	191	156	129	123	-0.114750757	0.88147943	0.971228406	-0.520230342	0.450551093	0.503319067	-0.6349811	0.410428616	0.47472475
MexAM1_META1p1149		putative peptidase	174	1115	44	374	643	423	538	282	0.005920933	0.99415368	0.999680278	-0.987654523	0.171783122	0.212220746	-0.98173359	0.22447808	0.28099799
MexAM1_META1p1150		hypothetical protein	44	167	17	27	24	31	71	24	0.971139921	0.193872561	0.539027052	-2.551160779	0.000129981	0.000247353	-1.580020857	0.032081714	0.049692697
MexAM1_META1p1151		conserved hypothetical protein with Cupin barrel domain	163	320	85	196	301	255	304	300	0.486817203	0.274644133	0.641361164	-0.772013756	0.053995792	0.073932152	-0.285196553	0.523209635	0.585328426
MexAM1_META1p1152		Short-chain dehydrogenase/reductase SDR	100	426	43	188	238	177	210	223	0.301374196	0.643776335	0.884129223	-1.010902995	0.083267899	0.109870444	-0.709528799	0.276565203	0.336455203
MexAM1_META1p1153		putative transcriptional regulator, LysR family	149	531	75	183	208	129	194	117	0.025265438	0.967702842	0.993570349	-1.631097249	0.003391828	0.005501767	-1.605831811	0.009969108	0.017088721
MexAM1_META1p1154		conserved hypothetical protein	75	443	26	99	122	83	171	141	0.81412141	0.282771279	0.650187092	-1.908536286	0.004887843	0.007780265	-1.094414876	0.147807757	0.194914428
MexAM1_META1p1155		conserved hypothetical protein, UspA-like putative universal stress protein	371	648	186	643	1000	966	737	612	-0.145571198	0.735228973	0.920368152	-0.070736059	0.854586482	0.875563975	-0.216307257	0.616241531	0.673296922
MexAM1_META1p1156		putative cytochrome c, class I	144	267	118	218	241	256	194	155	-0.263589395	0.497009375	0.808971298	-0.728383438	0.035787485	0.050456216	-0.991972833	0.010881489	0.018530115
MexAM1_META1p1157		transcriptional regulator, Crp/Fnr family	3996	3357	2247	885	1573	1172	1755	1568	0.691531433	0.041737959	0.226406341	-2.657680092	2.01E-18	1.07E-17	-1.966148658	6.69E-09	2.50E-08
MexAM1_META1p1158		putative ABC transporter related, fused ATPase and permease domains (CydD-like)	108	831	7	153	189	131	245	78	0.230976441	0.873504406	0.9667777	-2.044898828	0.114860706	0.146979163	-1.813922387	0.210970447	0.265592148
MexAM1_META1p1159		putative ABC transporter related, fused ATPase and permease domains (CydD-like)	124	842	16	233	215	197	249	128	-0.027730342	0.982689419	0.998254233	-1.626473267	0.154566754	0.192674012	-1.65420361	0.19544427	0.248358789
MexAM1_META1p1160	cydA	cytochrome d terminal oxidase, polypeptide subunit I	313	946	188	4053	4565	5720	2621	2774	-0.637242226	0.220791393	0.576691168	2.190954707	2.69E-06	6.06E-06	1.553712481	0.002903955	0.005449515
MexAM1_META1p1161	cydB	cytochrome d terminal oxidase, polypeptide subunit II	154	639	69	2638	3039	3435	1580	1209	-0.932523705	0.140043532	0.459109501	2.311402859	4.58E-05	9.16E-05	1.378879154	0.029599788	0.046166847
MexAM1_META1p1162		Cyd operon protein YbgT precursor	15	76	5	76	280	145	141	65	-0.386721977	0.606354172	0.865882112	1.181780888	0.083817013	0.110482833	0.795058911	0.297515287	0.358922905
MexAM1_META1p1163		transcriptional regulator, DeoR family	162	557	135	620	979	910	553	386	-0.609474602	0.22816103	0.588524862	0.401842467	0.375527396	0.429381297	-0.207632135	0.682425869	0.732862455
MexAM1_META1p1164		putative Glutamyl-tRNA(Gln) amidotransferase subunit A (Glu-ADT subunit A)	207	904	141	97	72	46	192	43	0.845633054	0.254975584	0.619169526	-3.574428469	6.65E-08	1.71E-07	-2.728795416	0.000216626	0.000485477
MexAM1_META1p1165		conserved hypothetical protein with putative exported protein; putative histidine kinase CheY-like receiver domain, putative PAS/PAC domain	200	1275	33	777	1773	1409	1363	518	-0.224594089	0.854923468	0.963246926	0.268142752	0.807245832	0.834207682	0.043548663	0.971728046	0.977894789
MexAM1_META1p1166		hypothetical protein	81	412	14	519	898	902	910	352	-0.056508676	0.944802371	0.987019308	1.084194761	0.138763555	0.174655039	1.027686085	0.209213807	0.263647551
MexAM1_META1p1167	celA	Cellulose synthase (UDP-forming)	993	1950	826	1026	1510	1494	1404	927	0.011862319	0.975336851	0.996978941	-1.089960817	0.001491199	0.002517829	-1.078098499	0.00496424	0.008945989
MexAM1_META1p1168		Putative CelB-like protein	279	1436	131	439	901	757	912	426	0.189081676	0.786650005	0.936575757	-0.953019868	0.12730288	0.161636711	-0.763938192	0.274248271	0.333897806
MexAM1_META1p1169		Putative cellulase, endoglucanase (celC)	136	623	48	354	767	690	742	331	0.087145404	0.903108191	0.977450373	0.022059438	0.972567335	0.976282974	0.109204842	0.878941653	0.903046116
MexAM1_META1p1170		Conserved hypothetical protein; putative exported protein	199	1093	57	562	1150	1077	901	502	-0.155557544	0.8384437	0.95816368	-0.077536342	0.909605485	0.922962394	-0.233093886	0.760162939	0.801399104
MexAM1_META1p1171		Hypothetical protein, putative exported protein	90	537	4	73	170	110	186	51	0.279085401	0.848063626	0.962121305	-1.963809524	0.131510472	0.166435415	-1.684724122	0.247167855	0.305897889
MexAM1_META1p1175		putative NADH dehydrogenase (ubiquinone) 1 alpha subcomplex	830	1100	360	1743	3240	2283	2090	1889	-0.044833178	0.913283827	0.980452927	0.445814501	0.227012129	0.273465728	0.400981323	0.330983994	0.394856984
MexAM1_META1p1176		conserved hypothetical protein	124	407	57	90	87	48	169	126	1.135603974	0.075163096	0.323040287	-2.461905104	1.61E-05	3.37E-05	-1.32630113	0.036435129	0.055767318
MexAM1_META1p1177		putative transporter, major facilitator superfamily	141	641	62	161	136	124	194	119	0.308566428	0.656822468	0.889155187	-2.04751425	0.000955883	0.001645347	-1.738947822	0.012088732	0.020362899
MexAM1_META1p1178	priA	Primosome factor N' (replication factor Y)	1434	2229	818	334	591	405	605	378	0.38424267	0.350530274	0.712168499	-2.962209403	6.87E-16	3.11E-15	-2.577966734	3.28E-10	1.40E-09
MexAM1_META1p1179		conserved hypothetical protein	1005	1077	1214	2061	2264	2102	1707	2333	0.093479674	0.781096063	0.936275753	-0.247725508	0.411040473	0.46519758	-0.154245834	0.647011352	0.701309447
MexAM1_META1p1180		conserved hypothetical protein; putative exported protein	124	299	100	264	371	277	870	951	1.789295221	1.71E-05	0.000529855	-0.363144337	0.335694378	0.387973116	1.426150884	0.000652488	0.00136996
MexAM1_META1p1181		hypothetical protein	24	140	7	21	34	20	47	57	1.278120996	0.113276395	0.409892063	-2.29325367	0.001539387	0.00259443	-1.015132674	0.203114938	0.256690063
MexAM1_META1p1182		putative short-chain dehydrogenase/reductase SDR	191	609	75	113	129	132	253	213	1.090713049	0.073289182	0.316957876	-2.329487974	1.90E-05	3.95E-05	-1.238774925	0.041093842	0.062120224
MexAM1_META1p1183		putative Isochorismatase hydrolase	129	377	96	161	204	167	347	527	1.495079433	0.002567428	0.031414896	-1.314896344	0.003221443	0.005241798	0.180183089	0.716142434	0.763664232
MexAM1_META1p1184		putative zink-containing alcohol dehydrogenase	195	674	129	195	185	178	365	543	1.449358137	0.009951389	0.086074667	-1.926307409	0.000132697	0.000252214	-0.476949272	0.395227471	0.459338374
MexAM1_META1p1185		conserved hypothetical protein; putative membrane protein	125	378	39	82	95	85	139	85	0.549094921	0.399379694	0.753719482	-2.151854005	0.000214355	0.000398884	-1.602759084	0.013467535	0.022438555
MexAM1_META1p1186		Short-chain dehydrogenase/reductase SDR	610	855	503	244	224	206	381	636	1.336168161	0.000635449	0.010680696	-2.704092125	1.10E-14	4.60E-14	-1.367923964	0.000431414	0.000926757
MexAM1_META1p1187		putative short-chain dehydrogenase/reductase SDR	257	651	128	150	215	151	316	272	0.983422155	0.057710875	0.275867742	-2.152124682	3.45E-06	7.70E-06	-1.168702527	0.023580062	0.037485789
MexAM1_META1p1188		conserved hypothetical protein	21	79	9	735	1123	1088	800	335	-0.568112792	0.356789854	0.716400221	3.620451531	1.93E-10	6.05E-10	3.052338739	1.39E-06	4.16E-06
MexAM1_META1p1189		putative ubiquinone biosynthesis protein	194	903	102	1985	2298	1843	1877	1958	0.092935099	0.883501991	0.971503465	1.271537176	0.025341735	0.036439364	1.364472275	0.031775851	0.049280304
MexAM1_META1p1190		hypothetical protein	75	278	45	181	229	271	288	230	0.391945551	0.495946342	0.808676009	-0.343585772	0.507003679	0.559747183	0.048359779	0.933301532	0.949174526
MexAM1_META1p1192		Hypothetical protein	23	151	40	75	34	38	62	58	0.37566808	0.591326354	0.859405408	-1.544010415	0.013530143	0.02029032	-1.168342335	0.094003797	0.130990278
MexAM1_META1p1195		Hypothetical protein	34	92	23	25	15	12	21	17	0.259001266	0.697415159	0.906156303	-2.591104034	7.27E-06	1.57E-05	-2.332102768	0.000320006	0.000702477
MexAM1_META1p1197		transcriptional regulator, ArsR family	150	214	103	68	81	57	81	70	0.329414118	0.414806239	0.761416764	-2.363721226	2.82E-11	9.47E-11	-2.034307108	2.97E-07	9.54E-07
MexAM1_META1p1198		putative integral membrane sensor signal transduction histidine kinase precursor	701	1122	780	317	367	298	421	383	0.483110318	0.133283468	0.445922541	-2.592176658	1.41E-19	8.16E-19	-2.109066339	4.22E-11	1.97E-10
MexAM1_META1p1199		DNA-binding response regulator in two-component regulatory system	679	860	673	242	339	226	313	255	0.286089454	0.360450279	0.717684868	-2.673200401	5.24E-22	3.37E-21	-2.387110947	1.39E-14	8.66E-14
MexAM1_META1p1200		putative fused thiol:disulfide interchange protein precursor	327	1012	233	240	129	98	241	95	0.199987732	0.760595239	0.930580718	-2.768547071	2.20E-06	4.97E-06	-2.568559339	8.63E-05	0.000202732
MexAM1_META1p1201		putative thioredoxin domain protein precursor	59	314	63	108	116	80	93	47	-0.355761323	0.578402099	0.854275703	-1.605992185	0.004687162	0.007481895	-1.961753508	0.002135708	0.004112063
MexAM1_META1p1202		conserved hypothetical protein precursor, ErfK/YbiS/YcfS/YnhG family protein	230	557	184	186	138	129	168	94	-0.067446759	0.896446258	0.975102918	-2.189755399	1.94E-06	4.41E-06	-2.257202158	1.22E-05	3.26E-05
MexAM1_META1p1203		conserved hypothetical protein; putative exported protein	457	570	487	419	504	462	500	562	0.39311871	0.180902235	0.522438565	-1.336111191	3.78E-07	9.08E-07	-0.942992481	0.001317995	0.002628803
MexAM1_META1p1204		conserved hypothetical protein; putative integral membrane protein; putative permease of the major facilitator superfamily	61	244	70	72	22	27	46	32	-0.002804467	0.996848496	0.999749088	-2.608895292	3.02E-05	6.16E-05	-2.611699759	0.000203539	0.000458627
MexAM1_META1p1205		Conserved hypothetical protein (DUF395)	58	255	55	59	31	23	61	20	0.199952999	0.785439306	0.936575757	-2.71271171	2.88E-05	5.89E-05	-2.51275871	0.000545281	0.001157767
MexAM1_META1p1206		conserved membrane hypothetical protein, DUF81	101	417	92	98	46	39	85	37	0.080273529	0.908626574	0.980295361	-2.734285306	1.01E-05	2.15E-05	-2.654011777	0.000132447	0.000305184
MexAM1_META1p1207		beta-lactamase domain protein, putative hydroxyacylglutathione hydrolase	194	520	176	337	380	302	403	340	0.311812286	0.484774876	0.801386219	-0.939398426	0.018845706	0.027654896	-0.62758614	0.160100877	0.209261291
MexAM1_META1p1208		rhodanese domain protein, putative sulfur transferase	288	430	212	134	201	166	178	165	0.254422527	0.457688308	0.788342541	-2.097658175	4.89E-12	1.73E-11	-1.843235648	5.75E-08	1.97E-07
MexAM1_META1p1209		putative Major Facilitator Family (MFS) transporter	405	864	276	227	233	165	203	163	-0.017046261	0.970612539	0.994775836	-2.43362353	3.16E-09	9.06E-09	-2.450669791	1.04E-07	3.47E-07
MexAM1_META1p1210	arsB	arsenite/antimonite transporter	132	645	134	240	181	182	161	120	-0.378297328	0.533988575	0.830521448	-1.645659544	0.002372848	0.003920495	-2.023956872	0.000863886	0.001777799
MexAM1_META1p1211	arsC	arsenate reductase (glutaredoxin family)	49	216	58	116	104	97	107	75	-0.05542995	0.922578002	0.981555824	-1.114822428	0.028573842	0.040878934	-1.170252377	0.040307212	0.061109349
MexAM1_META1p1212		Low molecular weight phosphotyrosine protein phosphatase	51	269	61	101	68	59	96	80	0.333926778	0.600590542	0.863600597	-1.778755683	0.001768169	0.002961553	-1.444828906	0.0229999	0.036610284
MexAM1_META1p1213	arsR	transcriptional regulator, ArsR family	32	180	38	62	51	34	55	26	-0.128654533	0.852242156	0.963054004	-1.821882488	0.002852431	0.004667001	-1.95053702	0.004535303	0.00822065
MexAM1_META1p1214	arsH	NADPH-dependent FMN reductase	90	391	85	142	80	90	110	68	-0.116299981	0.855168625	0.963246926	-1.884756415	0.000873904	0.001513032	-2.001056396	0.001633125	0.00321507
MexAM1_META1p1216		conserved hypothetical protein	147	297	211	204	172	180	165	230	0.243726007	0.553233857	0.840831369	-1.384614238	0.000163777	0.000307991	-1.140888231	0.005450586	0.009777096
MexAM1_META1p1217		Putative chloride channel voltage gated family protein	493	970	498	314	307	226	319	275	0.237167416	0.552884803	0.840682296	-2.354492871	3.63E-11	1.21E-10	-2.117325455	1.04E-07	3.46E-07
MexAM1_META1p1218	gpmA	Phosphoglyceromutase	111	381	111	199	161	201	139	122	-0.366032151	0.482254602	0.799964337	-1.195378255	0.009954631	0.015267041	-1.561410405	0.002722766	0.005134287
MexAM1_META1p1219		Phosphoglyceromutase (fragment)	214	321	180	143	153	145	146	135	0.116530414	0.742351651	0.922729487	-1.872649394	2.43E-09	7.05E-09	-1.756118979	6.06E-07	1.89E-06
MexAM1_META1p1220		conserved hypothetical protein	136	570	151	232	283	192	220	211	0.060308741	0.909634793	0.980295361	-1.394751896	0.003292464	0.00535176	-1.334443155	0.011968826	0.02019374
MexAM1_META1p1221		C4-dicarboxylate transporter/malic acid transport protein	211	670	247	699	884	724	497	605	-0.286771559	0.516989583	0.820193423	-0.113488961	0.774766608	0.80532735	-0.40026052	0.36702151	0.430742927
MexAM1_META1p1222		Hypothetical protein	72	169	78	76	87	86	90	78	0.208134393	0.622122037	0.873415473	-1.520494281	5.21E-05	0.000103695	-1.312359887	0.001795176	0.003514069
MexAM1_META1p1223		Hypothetical protein	48	99	57	79	78	63	78	94	0.400636057	0.34700833	0.708950331	-1.049869104	0.006331461	0.009963399	-0.649233048	0.128632027	0.172927492
MexAM1_META1p1224		Putative oxidoreductase, molybdopterin binding subunit	693	1158	986	786	875	759	1246	1426	0.908212275	0.00625212	0.061717359	-1.41786691	1.89E-06	4.31E-06	-0.509654636	0.124732101	0.168266581
MexAM1_META1p1225		putative sulfite:cytochrome c oxidoreductase subunit B precursor	198	353	310	361	389	368	480	606	0.721197395	0.04359312	0.231714199	-0.809999062	0.011798565	0.017905143	-0.088801667	0.804201403	0.839149082
MexAM1_META1p1226		conserved hypothetical protein	106	532	132	244	250	183	232	202	0.112465844	0.84395845	0.960762867	-1.273939932	0.012623074	0.019049477	-1.161474088	0.042028004	0.063319994
MexAM1_META1p1227		Putative molybdopterin oxidoreductase	687	1106	640	255	177	206	323	361	0.817854917	0.044566165	0.234679916	-3.056047655	3.72E-17	1.82E-16	-2.238192738	3.10E-08	1.09E-07
MexAM1_META1p1228		conserved hypothetical protein	50	209	52	66	57	56	81	61	0.409809171	0.481135601	0.799964337	-1.882734678	0.000279484	0.000513777	-1.472925507	0.01082362	0.018441052
MexAM1_META1p1229		Transcriptional regulator, LysR family	122	477	99	225	222	177	227	207	0.226772607	0.686213877	0.901471082	-1.248653197	0.012887373	0.019405951	-1.02188059	0.06863473	0.098622778
MexAM1_META1p1230		Hypothetical protein	160	470	194	426	481	432	514	605	0.508534222	0.233883585	0.594653318	-0.441427374	0.250349916	0.298662215	0.067106848	0.875540645	0.900444397
MexAM1_META1p1231		conserved hypothetical protein	163	460	149	326	405	269	344	267	0.066751408	0.885732871	0.972267174	-0.767455938	0.065136596	0.087547977	-0.700704529	0.132081452	0.176838439
MexAM1_META1p1232		RNA polymerase sigma factor	109	312	110	217	255	224	236	260	0.28413956	0.5210328	0.822203244	-0.75175433	0.058750172	0.079966584	-0.46761477	0.292251606	0.353445572
MexAM1_META1p1233		Conserved hypothetical protein	167	328	182	377	348	315	422	469	0.521174564	0.174467617	0.513775716	-0.524989182	0.128887642	0.163482	-0.003814618	0.992101229	0.993539057
MexAM1_META1p1234		Hypothetical protein	112	288	91	118	89	104	198	198	1.078273561	0.028078607	0.178822853	-1.756595606	6.78E-05	0.000133104	-0.678322045	0.165250515	0.215178591
MexAM1_META1p1235		40-residue YVTN beta-propeller repeat family protein	261	836	242	548	590	445	655	735	0.57112124	0.239938935	0.602130953	-0.872832646	0.045057112	0.062449337	-0.301711405	0.535018866	0.596607912
MexAM1_META1p1236	nhaA	sodium-proton antiporter	194	730	205	380	324	304	367	368	0.279085611	0.594102608	0.859734762	-1.246686251	0.007795629	0.012129352	-0.96760064	0.064629985	0.093451262
MexAM1_META1p1237		putative sulfate transporter (ybaR)	141	761	181	322	223	179	194	181	-0.244859187	0.692779628	0.904632357	-1.61541852	0.003469273	0.005622988	-1.860277706	0.002661753	0.005028384
MexAM1_META1p1238		putative Cyclic nucleotide-binding protein	153	399	171	623	858	720	596	820	0.152371134	0.70365698	0.90854727	0.436215632	0.227030641	0.273465728	0.588586766	0.144253544	0.190712753
MexAM1_META1p1239		conserved hypothetical protein with putative COG domain Uncharacterized low-complexity proteins	4780	8994	24669	271	250	237	445	574	1.17021981	0.052474389	0.259204309	-6.888474027	1.98E-37	2.76E-36	-5.718254217	1.89E-21	2.01E-20
MexAM1_META1p1240		Thioredoxin-related	1471	3063	6372	139	165	112	214	288	1.040657946	0.062224257	0.287926084	-5.948328435	5.25E-33	6.03E-32	-4.907670489	7.77E-19	6.83E-18
MexAM1_META1p1241		putative cytochrome c biogenesis protein precursor	1271	2226	5373	266	270	227	356	436	0.806966507	0.150855704	0.477684124	-4.767078908	1.86E-21	1.16E-20	-3.960112401	1.47E-12	7.77E-12
MexAM1_META1p1242		conserved hypothetical protein; putative phosphohydrolase/phosphoesterase	58	267	128	326	326	244	175	219	-0.436293759	0.400428809	0.753827252	-0.135918786	0.770172924	0.801356101	-0.572212545	0.272343272	0.331789426
MexAM1_META1p1243		Hypothetical protein	27	103	31	35	30	16	23	8	-0.646850455	0.357129353	0.716400221	-2.080695675	0.00052448	0.000930331	-2.72754613	8.54E-05	0.000200755
MexAM1_META1p1244		Hypothetical protein	30	134	31	35	21	8	32	12	0.147914177	0.850718513	0.963054004	-2.629560367	0.00013394	0.000254421	-2.48164619	0.001335654	0.00265891
MexAM1_META1p1245		hypothetical protein	47	160	39	49	82	27	41	21	-0.535692179	0.399579208	0.753719482	-1.7992281	0.001197689	0.002040664	-2.334920279	0.000221772	0.000495757
MexAM1_META1p1246		Hypothetical protein	401	589	442	201	211	181	264	228	0.493161982	0.143409916	0.466499704	-2.45430882	2.49E-16	1.15E-15	-1.961146838	4.31E-09	1.64E-08
MexAM1_META1p1247		Hypothetical protein	114	315	148	48	11	16	38	28	0.434449231	0.52685551	0.824902924	-3.941294151	5.28E-11	1.73E-10	-3.50684492	1.72E-07	5.63E-07
MexAM1_META1p1248		Hypothetical protein	214	326	144	38	22	10	27	5	-0.437269388	0.538725854	0.831766779	-4.373363225	3.56E-13	1.35E-12	-4.810632613	4.00E-12	2.03E-11
MexAM1_META1p1249		Hypothetical protein	674	785	503	74	65	31	67	32	-0.042574051	0.933797091	0.984215451	-4.684903731	4.59E-26	3.71E-25	-4.727477782	4.41E-21	4.57E-20
MexAM1_META1p1250		Hypothetical protein	372	720	325	103	47	33	123	28	0.381979688	0.573918611	0.852620016	-3.995294998	3.10E-11	1.04E-10	-3.61331531	7.79E-08	2.65E-07
MexAM1_META1p1251		Hypothetical protein	90	233	91	37	11	9	36	10	0.322278823	0.671056363	0.895329314	-3.861049593	5.10E-09	1.45E-08	-3.53877077	1.75E-06	5.16E-06
MexAM1_META1p1252		Hypothetical protein	101	257	127	39	14	12	35	25	0.538653184	0.402397523	0.75513283	-3.937502288	2.07E-12	7.48E-12	-3.398849104	4.98E-08	1.72E-07
MexAM1_META1p1253		Hypothetical protein	185	382	126	49	26	15	55	10	0.211158862	0.770805618	0.932433406	-3.994712955	3.02E-10	9.34E-10	-3.783554093	1.07E-07	3.56E-07
MexAM1_META1p1254		Hypothetical protein	705	934	796	135	85	90	151	109	0.455349613	0.298284839	0.664868818	-4.109797552	1.86E-26	1.53E-25	-3.65444794	2.40E-17	1.89E-16
MexAM1_META1p1255		Hypothetical protein	332	589	304	196	205	162	148	75	-0.573955825	0.183890538	0.526041976	-2.279314553	1.97E-09	5.73E-09	-2.853270378	3.12E-11	1.48E-10
MexAM1_META1p1256		putative phosphoesterase or phosphohydrolase	96	316	114	106	151	105	89	20	-0.931372996	0.124370246	0.429699199	-1.696160969	0.001459625	0.002470043	-2.627533965	1.39E-05	3.66E-05
MexAM1_META1p1257		Hypothetical protein	180	908	211	648	760	611	387	338	-0.705992796	0.206567953	0.556569827	-0.466185494	0.350747994	0.403869983	-1.17217829	0.036190441	0.055449212
MexAM1_META1p1258		putative glycosyl transferase	507	2123	577	4021	4802	4576	2513	3176	-0.461997646	0.365198523	0.721488819	0.944813429	0.038618264	0.054189302	0.482815782	0.344490408	0.408151238
MexAM1_META1p1259		hypothetical protein, putative methyltransferase domain	347	705	376	718	745	597	663	746	0.207335144	0.579704996	0.854832498	-0.62328056	0.063309253	0.085415803	-0.415945416	0.267396208	0.326386068
MexAM1_META1p1260		conserved hypothetical protein; putative transmembrane anti-sigma factor	20761	16629	11897	411	723	562	743	664	0.548249211	0.108862037	0.400836596	-6.118109504	7.49E-90	1.16E-87	-5.569860293	2.85E-60	3.70E-58
MexAM1_META1p1261		RNA polymerase sigma factor	17125	16189	14603	330	414	371	436	574	0.637204584	0.040459432	0.223064902	-6.648372216	2.88E-128	1.79E-125	-6.011167631	7.74E-85	5.35E-82
MexAM1_META1p1262		putative Peptidoglycan-binding protein	655	1109	631	3745	5220	4718	6205	5827	0.60734903	0.043253901	0.230502151	1.317124278	1.09E-06	2.53E-06	1.924473309	1.79E-10	7.81E-10
MexAM1_META1p1263		hypothetical protein	141	350	103	77	66	57	96	61	0.392535197	0.452383158	0.783887116	-2.676151682	6.94E-09	1.95E-08	-2.283616485	9.64E-06	2.61E-05
MexAM1_META1p1264		conserved hypothetical protein precursor; putative exported protein	403	892	554	625	859	613	771	814	0.384798161	0.274480023	0.641361164	-1.007380725	0.00140529	0.002382634	-0.622582564	0.077216665	0.109556479
MexAM1_META1p1265		conserved hypothetical protein; putative exported protein	170	386	173	236	498	354	387	435	0.430531775	0.259057004	0.623805791	-0.643900506	0.060604576	0.082274582	-0.213368731	0.577170383	0.636196847
MexAM1_META1p1266		conserved hypothetical protein	153	438	219	472	513	491	514	537	0.274795031	0.503395485	0.813569782	-0.282322086	0.444427735	0.497640634	-0.007527055	0.985430515	0.98813163
MexAM1_META1p1267		conserved hypothetical protein precursor; putative exported protein	54	191	37	54	175	54	78	22	-0.607879074	0.385335908	0.739859219	-1.221423384	0.04907527	0.067686649	-1.829302458	0.008982274	0.015486765
MexAM1_META1p1268		putative outer membrane receptor for iron transport	272	1161	353	387	269	271	237	151	-0.543140384	0.339572925	0.704226538	-2.003977737	7.51E-05	0.000146708	-2.547118121	7.29E-06	2.01E-05
MexAM1_META1p1269		hypothetical protein, putative peptidase containing caspase domain	566	1339	1008	410	225	239	304	314	0.183088194	0.711553158	0.911007203	-2.827515651	1.46E-10	4.63E-10	-2.644427456	8.44E-08	2.85E-07
MexAM1_META1p1270		conserved hypothetical protein precursor	801	1315	682	339	341	250	306	322	0.185006703	0.624815408	0.874769703	-2.742783932	3.42E-16	1.57E-15	-2.55777723	1.08E-11	5.28E-11
MexAM1_META1p1271		transcriptional regulator, GntR family	1061	1195	506	83	51	35	138	91	1.135139071	0.03448918	0.199895818	-5.13617823	3.71E-27	3.17E-26	-4.001039159	2.99E-14	1.82E-13
MexAM1_META1p1272		putative tripartite ATP-independent periplasmic transporter, periplasmic binding protein precursor (tat pathway signal)	5187	6104	5717	1065	1086	980	4812	5680	2.499570201	7.29E-15	1.11E-12	-3.633714047	1.33E-36	1.78E-35	-1.134143845	0.000401491	0.000867572
MexAM1_META1p1273		putative tripartite ATP-independent periplasmic transporter, permease (DctQ) subunit; putative membrane protein	2022	2042	2197	728	1001	923	3959	3794	2.339361117	5.78E-16	8.99E-14	-2.476589226	1.18E-21	7.43E-21	-0.137228109	0.633976937	0.689886715
MexAM1_META1p1274		putative tripartite ATP-independent periplasmic transporter, putative membrane component	2399	2417	2650	1331	1490	1342	4067	4463	1.80146414	1.12E-08	8.08E-07	-2.056484046	3.30E-13	1.25E-12	-0.255019906	0.418225985	0.481973414
MexAM1_META1p1275		hypothetical protein	30	121	37	56	296	226	538	215	1.290718302	0.042986809	0.229669213	0.362712806	0.53133805	0.583608501	1.653431109	0.01022554	0.017480108
MexAM1_META1p1276		hypothetical protein	15	46	19	205	235	232	191	153	-0.192283799	0.6522474	0.886586691	1.911879545	3.19E-06	7.15E-06	1.719595745	0.000151051	0.000346
MexAM1_META1p1277		hypothetical protein; putative exported protein	5610	3612	2721	267	278	237	495	747	1.42353693	0.000889215	0.01391982	-5.140970396	3.16E-41	5.19E-40	-3.717433466	2.37E-18	2.00E-17
MexAM1_META1p1278	cysK	Cysteine synthase	2030	1766	767	480	792	565	757	719	0.494718672	0.232681833	0.592324324	-2.546579616	6.01E-12	2.11E-11	-2.051860945	7.04E-07	2.18E-06
MexAM1_META1p1279		conserved hypothetical protein; putative exported protein	99	168	83	343	367	341	203	378	-0.095630726	0.81476843	0.946580397	0.422393465	0.253690023	0.301951819	0.326762739	0.429077105	0.493240391
MexAM1_META1p1280		conserved hypothetical protein precursor	816	1278	758	593	820	579	967	885	0.68512624	0.028092929	0.178822853	-1.716426219	7.82E-10	2.35E-09	-1.031299978	0.000929519	0.001902165
MexAM1_META1p1281		conserved hypothetical protein precursor; putative membrane protein	47	229	42	85	54	38	91	58	0.448209163	0.512862431	0.819078443	-1.866271241	0.002259934	0.003744878	-1.418062079	0.037561341	0.057295556
MexAM1_META1p1282		conserved hypothetical protein (large extracellular alpha-helical protein)	4943	6275	3809	2229	3385	2696	6183	5748	1.323441553	3.09E-06	0.000124845	-2.073057054	3.19E-16	1.47E-15	-0.7496155	0.008192068	0.014230858
MexAM1_META1p1283	pbpC	penicillin binding protein	199	1126	230	354	276	205	411	320	0.526739493	0.402668468	0.755413335	-1.937314519	0.000575173	0.001016481	-1.410575026	0.024843537	0.039296368
MexAM1_META1p1284	sugE	multidrug efflux system protein	41	175	51	132	181	190	114	107	-0.393563502	0.448511158	0.781286458	-0.229447199	0.622606363	0.669199614	-0.623010701	0.233728604	0.291486889
MexAM1_META1p1285		conserved hypothetical protein; putative transcriptional regulator, XRE family	170	502	158	189	219	165	272	164	0.378263134	0.441300815	0.775833572	-1.665897763	0.000147299	0.000278182	-1.287634629	0.008623244	0.014929832
MexAM1_META1p1286		putative sortase (surface protein transpeptidase) precursor	56	306	62	68	13	11	43	5	-0.372792786	0.784179365	0.936575757	-3.084654066	0.0106041	0.01618726	-3.457446852	0.010773381	0.018361101
MexAM1_META1p1287		conserved hypothetical protein	174	956	205	199	34	58	155	38	-0.017143878	0.988570249	0.998660539	-3.090929888	0.003794059	0.006119417	-3.108073766	0.009286991	0.015976708
MexAM1_META1p1288		conserved hypothetical protein	189	700	138	323	349	229	267	237	-0.079562411	0.887778652	0.972267174	-1.283158157	0.010840686	0.016524075	-1.362720569	0.015628273	0.025807815
MexAM1_META1p1289		hypothetical protein	363	585	378	219	266	203	214	272	0.273697897	0.416192061	0.761712309	-2.134788578	9.47E-13	3.49E-12	-1.861090681	2.63E-08	9.31E-08
MexAM1_META1p1290		Putative high-affinity nickel-transporter	80	494	96	160	154	112	157	105	0.046425411	0.942190435	0.987019308	-1.718848335	0.002604499	0.004275971	-1.672422924	0.008869881	0.015314212
MexAM1_META1p1291		conserved hypothetical protein; putative exported protein	125	397	165	678	913	692	1262	1088	0.829530715	0.052163817	0.258484301	0.573886188	0.136639707	0.172260762	1.403416904	0.001094382	0.002213321
MexAM1_META1p1292	cycL	cytochrome c-type biogenesis protein CycL precursor	68	268	80	293	338	293	243	251	-0.133080168	0.789894772	0.936575757	0.028833703	0.948845176	0.956494657	-0.104246465	0.835656776	0.867025274
MexAM1_META1p1293	cycK	cytochrome c-type biogenesis protein CycK; heme lyase	600	1366	670	2293	2816	2595	1890	1976	-0.216854717	0.547398617	0.837300776	0.380895384	0.238393269	0.285695259	0.164040667	0.649701232	0.703673278
MexAM1_META1p1294	cycJ	cytochrome c-type biogenesis protein CycJ; periplasmic heme chaperone	371	568	348	545	657	614	530	563	0.044173312	0.885766449	0.972267174	-0.69164216	0.012110226	0.018346771	-0.647468848	0.035702587	0.054823306
MexAM1_META1p1295	cycH	cytochrome c-type biogenesis protein CycH	175	812	167	396	843	557	334	215	-0.869596859	0.12884335	0.437787861	-0.529458312	0.30046461	0.35196636	-1.399055171	0.014661228	0.024281805
MexAM1_META1p1296		integral membrane sensor signal transduction histidine kinase precursor	189	772	186	455	459	492	317	223	-0.620524912	0.252828048	0.618398224	-0.804018309	0.097020761	0.126096576	-1.424543221	0.008713879	0.015065781
MexAM1_META1p1297		conserved hypothetical protein	27	70	23	53	46	48	43	63	0.273440086	0.602482269	0.863985329	-0.830283207	0.080538231	0.106680993	-0.556843121	0.29243874	0.353535981
MexAM1_META1p1298		putative phoP: DNA-binding response regulator in two-component regulatory system with PhoQ	391	653	387	767	971	827	737	964	0.186962833	0.562077701	0.846382862	-0.34619254	0.231938612	0.278729706	-0.159229707	0.622586748	0.678694022
MexAM1_META1p1299		conserved hypothetical protein	86	261	81	160	192	163	183	224	0.434964048	0.355009925	0.716122843	-0.870912487	0.039429216	0.055190254	-0.435948439	0.355060253	0.418680264
MexAM1_META1p1300		hypothetical protein	28	124	25	26	4	4	21	6	0.248907533	0.793288762	0.937386055	-3.288978662	6.97E-05	0.000136662	-3.040071129	0.001053032	0.002138734
MexAM1_META1p1301		hypothetical protein	51	190	43	52	52	26	66	24	0.223226792	0.737503329	0.921469698	-2.219272199	0.000166621	0.000313246	-1.996045407	0.002490724	0.004732604
MexAM1_META1p1302		hypothetical protein; putative exported protein	64	308	66	84	64	49	71	51	0.030209042	0.962132701	0.991326132	-2.204305313	9.14E-05	0.000176906	-2.174096271	0.000584217	0.001237059
MexAM1_META1p1303		hypothetical protein; putative Lysozyme-like domain	46	283	55	55	9	13	37	9	-0.164530691	0.857612416	0.963246926	-3.210243385	6.61E-05	0.000129931	-3.374774076	0.000199423	0.00044984
MexAM1_META1p1304		conserved hypothetical protein	121	556	130	147	71	65	107	58	-0.110676601	0.869589893	0.966558285	-2.510856738	2.69E-05	5.50E-05	-2.621533339	9.36E-05	0.00021896
MexAM1_META1p1305		conserved hypothetical protein	401	1978	433	421	137	73	300	80	-0.130617752	0.909305017	0.980295361	-3.078890908	0.00264383	0.004337109	-3.20950866	0.005088288	0.009158918
MexAM1_META1p1306		putative phage cell wall peptidase	48	236	47	61	25	26	67	18	0.262689038	0.735530663	0.92037529	-2.545909537	0.00021946	0.000408141	-2.283220499	0.003060066	0.005716597
MexAM1_META1p1307		conserved hypothetical protein	98	472	100	106	59	44	100	38	0.083404065	0.906191949	0.97931171	-2.687731477	1.85E-05	3.85E-05	-2.604327413	0.000213767	0.000479761
MexAM1_META1p1308		conserved hypothetical protein	78	338	71	69	40	25	61	23	0.012393502	0.986252992	0.998254233	-2.876477284	5.67E-06	1.24E-05	-2.864083782	5.79E-05	0.000139512
MexAM1_META1p1309		conserved hypothetical protein	68	320	74	62	7	8	51	6	0.09855633	0.945029219	0.987090479	-3.441037115	0.006773797	0.010608472	-3.342480785	0.018831034	0.030609044
MexAM1_META1p1310		Conserved hypothetical protein	21	119	25	0	7	4	25	2	2.213223978	0.030719756	0.187491356	-5.143438884	1.75E-08	4.74E-08	-2.930214906	0.001533792	0.003029105
MexAM1_META1p1311		conserved hypothetical protein	34	170	32	38	2	6	28	5	0.04006234	0.978407122	0.997758341	-3.19449086	0.014852826	0.022166961	-3.154428519	0.031940034	0.0494979
MexAM1_META1p1312		Phage major tail protein	54	214	50	49	7	15	34	8	-0.170722633	0.846247155	0.961244029	-3.083562322	6.21E-05	0.000122376	-3.254284955	0.000182511	0.000413341
MexAM1_META1p1313		conserved hypothetical protein	36	215	46	42	3	3	31	5	0.089339194	0.95444222	0.989111584	-3.448638621	0.012939146	0.01947448	-3.359299427	0.030709257	0.047757156
MexAM1_META1p1314		conserved hypothetical protein	26	169	34	0	2	0	21	0	4.354110637	0.057518453	0.275657382	-8.107975377	0.00010397	0.000200059	-3.75386474	0.064428196	0.093224512
MexAM1_META1p1315		phage conserved hypothetical protein, phiE125 gp8 family protein	4	286	4	58	0	2	37	1	-0.204309192	NA	NA	-2.975507002	NA	NA	-3.179816194	NA	NA
MexAM1_META1p1316		putative Peptidase S1 and S6, chymotrypsin/Hap (Precursor)	32	397	18	131	124	73	117	52	-0.21423717	0.863672358	0.965119504	-1.452936522	0.192355031	0.234744101	-1.667173691	0.181353225	0.232783428
MexAM1_META1p1317		putative peptidase	7450	5979	4772	687	1243	899	1386	1466	0.831536542	0.01042377	0.089168395	-3.948892658	2.83E-42	4.87E-41	-3.117356115	5.82E-22	6.55E-21
MexAM1_META1p1318		phage major capsid protein	2014	2109	1129	339	447	361	450	359	0.283295983	0.426113316	0.766121527	-3.401542572	5.79E-27	4.89E-26	-3.118246589	1.25E-18	1.08E-17
MexAM1_META1p1319		phage prohead protease	152	374	89	53	5	12	43	8	0.090488367	0.943739648	0.987019308	-4.032685317	0.0003875	0.000697701	-3.942196949	0.001966652	0.003819678
MexAM1_META1p1320		Phage portal protein, HK97	326	851	204	144	76	42	152	73	0.446136944	0.501938246	0.812939255	-3.4157481	7.35E-09	2.06E-08	-2.969611156	6.82E-06	1.89E-05
MexAM1_META1p1321		conserved hypothetical protein	350	881	187	166	125	68	191	47	0.121077527	0.859289034	0.963439438	-3.042834829	5.44E-07	1.29E-06	-2.921757302	1.73E-05	4.50E-05
MexAM1_META1p1322		conserved hypothetical protein	1013	907	527	172	192	158	230	118	0.185768006	0.668995151	0.894184344	-3.425755936	5.25E-19	2.90E-18	-3.23998793	5.49E-14	3.29E-13
MexAM1_META1p1323		hypothetical protein	20369	17210	16093	82	75	86	78	111	0.391185518	0.310667725	0.677771759	-8.98893783	7.14E-159	1.11E-155	-8.597752312	1.61E-116	5.01E-113
MexAM1_META1p1324	cobJ	Precorrin-3B C(17)-methyltransferase (Precorrin-3 methyltransferase) (Precorrin-3 methylase)	74719	55816	37530	714	1651	1213	927	725	-0.26828474	0.491316373	0.805134051	-6.839998542	2.73E-86	3.54E-84	-7.108283281	1.41E-74	4.38E-72
MexAM1_META1p1325	cobI	Precorrin-2 C(20)-methyltransferase (S-adenosyl-L- methionine--precorrin-2 methyltransferase) (SP2MT)	2715	2892	1493	1227	2004	1464	1004	821	-0.553031814	0.111510526	0.40673546	-1.824800212	3.94E-09	1.12E-08	-2.377832026	7.53E-12	3.74E-11
MexAM1_META1p1326	cobH	Precorrin-8X methylmutase (Precorrin isomerase) (HBA synthase)	162	466	114	376	817	508	363	320	-0.475581604	0.330818798	0.695995299	0.002657755	0.995162249	0.995962991	-0.472923849	0.335225962	0.399304781
MexAM1_META1p1327	cobG	precorrin-3B synthase	45	663	39	221	279	147	175	78	-0.575208407	0.632554573	0.879501064	-1.250729719	0.244522348	0.292495573	-1.825938126	0.129052376	0.173455095
MexAM1_META1p1328		putative cobaltochelatase, CobN subunit	33	1719	43	1313	1768	1308	730	611	-0.923127116	NA	NA	0.259232905	NA	NA	-0.663894212	NA	NA
MexAM1_META1p1329		conserved hypothetical protein	6	445	2	166	207	149	144	102	-0.306647354	NA	NA	-0.808311202	NA	NA	-1.114958556	NA	NA
MexAM1_META1p1330	cobW	cobalamin biosynthesis protein CobW	29	539	24	565	838	653	498	421	-0.362383107	NA	NA	0.736859458	NA	NA	0.374476351	NA	NA
MexAM1_META1p1331		conserved hypothetical protein	10	207	8	95	145	60	113	66	0.056550425	NA	NA	-0.642657901	NA	NA	-0.586107476	NA	NA
MexAM1_META1p1332		conserved hypothetical protein; putative membrane protein	21	396	11	256	437	241	290	218	-0.063459295	NA	NA	0.056336339	NA	NA	-0.007122956	NA	NA
MexAM1_META1p1333		conserved hypothetical protein; putative exported protein, putative cobalt transporter subunit CbtB	58	153	49	791	898	655	680	832	0.131722139	0.766489839	0.93208997	2.036194965	5.31E-07	1.26E-06	2.167917105	1.61E-06	4.78E-06
MexAM1_META1p1334		conserved hypothetical protein; putative membrane protein	146	302	75	75	86	48	69	49	-0.055933093	0.917014355	0.980702324	-2.459478167	1.86E-07	4.59E-07	-2.51541126	2.20E-06	6.45E-06
MexAM1_META1p1335		transcriptional regulator, MarR family	168	388	51	69	47	37	61	11	-0.374273795	0.623981454	0.874769703	-3.041617974	5.73E-06	1.25E-05	-3.415891769	6.46E-06	1.79E-05
MexAM1_META1p1336	cobP	Bifunctional adenosylcobalamin biosynthesis protein cobP	38	280	4	104	137	63	130	79	0.241793626	0.85574084	0.963246926	-1.136349428	0.339577147	0.39187795	-0.894555802	0.501242255	0.56338796
MexAM1_META1p1337	btuR	cob(I)alamin adenolsyltransferase/cobinamide ATP-dependent adenolsyltransferase	49	319	28	351	504	346	314	297	-0.180992347	0.794903909	0.93842846	0.50872199	0.416054457	0.470187656	0.327729643	0.639246353	0.694763073
MexAM1_META1p1338	fumC	fumarase C	39	797	73	1072	1147	950	490	592	-0.791831555	NA	NA	0.768650062	NA	NA	-0.023181493	NA	NA
MexAM1_META1p1339	fae	formaldehyde activating enzyme-like protein	47	307	62	3557	4438	3578	1927	2196	-0.711633532	0.226887902	0.586700983	3.697991833	3.47E-12	1.23E-11	2.986358301	4.83E-07	1.52E-06
MexAM1_META1p1340		hypothetical protein	21	169	16	54	62	54	62	52	0.19577635	0.793105041	0.937347064	-1.345145018	0.043702838	0.060721168	-1.149368668	0.123210769	0.166648059
MexAM1_META1p1341		hypothetical protein; putative exported protein	28	247	16	495	647	552	265	255	-0.919121743	0.221891629	0.578592889	1.471640341	0.029658135	0.042332785	0.552518598	0.465405314	0.528649433
MexAM1_META1p1342		putative alpha/beta hydrolase, putative epoxide hydrolase	1052	1296	696	232	206	156	353	332	0.943746895	0.018122678	0.132750214	-3.509479785	5.89E-23	3.99E-22	-2.56573289	9.13E-11	4.09E-10
MexAM1_META1p1343		conserved hypothetical protein; putative exported protein	43	1043	36	1337	3849	3294	7210	2553	1.071985921	NA	NA	1.801055017	NA	NA	2.873040938	NA	NA
MexAM1_META1p1346		conserved hypothetical protein; putative integral membrane protein	71	530	67	184	129	133	128	91	-0.311042078	0.664165639	0.892834695	-1.597137501	0.01233436	0.018659057	-1.908179579	0.007667354	0.013393244
MexAM1_META1p1347		putative transcriptional regulator (AraC family)	60	439	30	326	336	271	227	250	-0.213634231	0.775567327	0.934557878	-0.22520305	0.737235967	0.772904666	-0.438837281	0.558868875	0.61876545
MexAM1_META1p1348		conserved hypothetical protein; putative membrane protein	63	1066	48	887	1234	938	1260	1079	0.404350905	NA	NA	0.325340903	NA	NA	0.729691808	NA	NA
MexAM1_META1p1349		conserved hypothetical protein; putative double membrane protein precursor	102	1522	97	521	729	474	795	458	0.332790442	NA	NA	-1.05662175	NA	NA	-0.723831308	NA	NA
MexAM1_META1p1350		Conserved hypothetical protein (DUF58)	106	538	104	294	370	284	395	356	0.443590015	0.444000011	0.77737502	-0.762868396	0.142003063	0.178191494	-0.319278381	0.582113538	0.640850432
MexAM1_META1p1351		putative ATPase, MoxR-like protein	2045	2332	2119	1040	1649	1175	1826	1919	0.760154581	0.005014539	0.052767207	-1.990931344	2.07E-16	9.68E-16	-1.230776763	5.35E-06	1.50E-05
MexAM1_META1p1352		Conserved hypothetical protein; putative Thioesterase superfamily	36	247	27	252	354	249	204	318	0.07684917	0.910552346	0.980295361	0.369766218	0.548117469	0.599076017	0.446615389	0.516022064	0.578119476
MexAM1_META1p1353		conserved hypothetical protein	252	511	290	577	885	666	559	707	0.051505452	0.87901396	0.969425043	-0.186250717	0.540313096	0.591898388	-0.134745265	0.691772191	0.740852635
MexAM1_META1p1354		conserved hypothetical protein with putative NUDIX hydrolase domain	37	362	24	130	144	104	137	88	0.016761654	0.983231959	0.998254233	-1.206159353	0.090610187	0.11863258	-1.189397699	0.135856846	0.18146343
MexAM1_META1p1355		conserved hypothetical protein; putative exported protein	22	138	11	104	169	109	98	102	-0.125768534	0.859881797	0.963879758	0.049331601	0.938761207	0.947906469	-0.076436933	0.915207221	0.934133219
MexAM1_META1p1356		putative nucleotidyl transferase/polymerase	20	643	11	150	133	60	158	44	-0.033266038	0.98311552	0.998254233	-1.944057946	0.166368287	0.205940361	-1.977323983	0.208195156	0.262470236
MexAM1_META1p1357	atpC	ATP synthase F1 sector epsilon subunit	28	208	39	4440	4887	4423	1383	1877	-1.313666421	0.032347791	0.193247754	4.561428739	2.34E-16	1.09E-15	3.247762318	1.65E-07	5.42E-07
MexAM1_META1p1358		hypothetical protein; putative exported protein	16	135	19	1828	3821	2699	1297	1237	-0.883953568	0.167247847	0.503441114	4.473261315	1.78E-14	7.39E-14	3.589307747	3.39E-08	1.18E-07
MexAM1_META1p1359	atpD	ATP synthase F1 sector subunit beta	310	962	357	20536	27772	21742	11160	14979	-0.636448321	0.142761246	0.465564861	4.272794017	6.37E-28	5.67E-27	3.636345696	7.15E-17	5.40E-16
MexAM1_META1p1360	atpG	ATP synthase F1 sector gamma subunit	103	513	66	6877	9035	7224	3193	4016	-0.899382448	0.143956392	0.466526734	3.985572837	5.91E-13	2.20E-12	3.08619039	5.95E-07	1.86E-06
MexAM1_META1p1361	atpA	ATP synthase F1 sector subunit alpha	63	820	57	22895	28748	22554	11934	15366	-0.665436726	NA	NA	5.250469274	NA	NA	4.585032548	NA	NA
MexAM1_META1p1362		putative ATP synthase delta chain (atpH)	18	298	22	5847	7884	5834	2747	3131	-0.94910687	0.404240446	0.757448429	4.796562093	2.63E-06	5.94E-06	3.847455223	0.000745546	0.00154965
MexAM1_META1p1363	hemH	Ferrochelatase (Protoheme ferro-lyase) (Heme synthetase)	132	686	174	1893	2256	1750	1314	1546	-0.273374622	0.61769157	0.870882277	1.465322487	0.002879623	0.004710252	1.191947865	0.030054645	0.046821102
MexAM1_META1p1364		Putative methyltransferase	82	542	49	1133	2288	1386	1784	1697	0.367402624	0.594478412	0.859734762	1.706864152	0.005883995	0.009289811	2.074266777	0.002733234	0.005150903
MexAM1_META1p1365		putative 5'-nucleotidase, 2'3'-cyclic-nucleotide 2'-phosphodiesterase	37	752	20	484	763	531	622	433	0.053873448	NA	NA	0.077355131	NA	NA	0.13122858	NA	NA
MexAM1_META1p1366	ung	Uracil-DNA glycosylase (UDG)	48	385	28	254	317	290	248	229	-0.071433907	0.923319107	0.981555824	-0.166781294	0.802062645	0.829540593	-0.2382152	0.748788335	0.791150978
MexAM1_META1p1367		conserved hypothetical protein, ChrB-like domain, rhodanese/cell cycle control phosphatase domain	1177	1331	911	332	377	261	537	645	1.0504262	0.002143738	0.027263616	-3.00958473	6.74E-23	4.55E-22	-1.95915853	8.26E-09	3.06E-08
MexAM1_META1p1368		putative chromate transport protein ChrA; putative membrane protein	674	1223	755	602	731	682	1103	1096	0.903753229	0.004452879	0.047581541	-1.579615117	2.87E-08	7.64E-08	-0.675861889	0.033209932	0.051274222
MexAM1_META1p1369		hypothetical protein; putative exported protein	19	112	21	715	892	794	610	819	0.029218541	0.959298178	0.991102203	2.873015406	4.55E-08	1.18E-07	2.902233947	6.88E-07	2.13E-06
MexAM1_META1p1370		putative cell-binding factor 2 precursor (Major antigen peb4A), cbf2	28	453	29	2618	3233	2647	2727	3600	0.349814401	NA	NA	3.012532806	NA	NA	3.362347206	NA	NA
MexAM1_META1p1371	secA	preprotein translocase subunit, ATPase	1229	2532	1400	7066	8002	7019	5000	6725	-0.14776069	0.68018659	0.899456425	0.933412912	0.003647347	0.005900846	0.785652222	0.028596859	0.044740595
MexAM1_META1p1372		conserved hypothetical protein	21	215	10	293	363	316	154	140	-0.946059665	0.241274437	0.603391296	0.926571184	0.201278587	0.244817433	-0.019488481	0.980849028	0.984729782
MexAM1_META1p1373	ampC	beta-lactamase/D-ala carboxypeptidase; penicillin resistance, penicillin-binding protein (PBP)	30	583	9	191	187	102	132	63	-0.554540446	0.704699714	0.909008723	-1.365886979	0.296102842	0.347577119	-1.920427425	0.189316103	0.241757052
MexAM1_META1p1374		conserved hypothetical protein with 4'-phosphopantetheinyl transferase domain	155	553	66	130	81	73	120	39	-0.135757884	0.852095404	0.963054004	-2.466548673	0.000136251	0.000258574	-2.602306556	0.000333428	0.00072988
MexAM1_META1p1375		putative hydrolase, Nudix domain	24	243	23	123	174	114	93	59	-0.640730633	0.399921219	0.753762824	-0.577899141	0.394998848	0.449496402	-1.218629773	0.110235826	0.151170143
MexAM1_META1p1376		putative Poly(3-hydroxybutyrate) depolymerase	15	638	11	186	181	160	144	67	-0.567171121	NA	NA	-1.325881914	NA	NA	-1.893053035	NA	NA
MexAM1_META1p1377		conserved hypothetical protein	13	233	10	130	126	110	94	75	-0.364379578	NA	NA	-0.49817064	NA	NA	-0.862550218	NA	NA
MexAM1_META1p1378	dnaQ	DNA polymerase III epsilon subunit	23	362	13	389	615	573	435	326	-0.243005617	NA	NA	0.918272707	NA	NA	0.67526709	NA	NA
MexAM1_META1p1379	coaE	dephospho-CoA kinase (dephosphocoenzyme A kinase)	1	295	7	199	221	178	130	140	-0.383794263	NA	NA	-0.023026976	NA	NA	-0.406821239	NA	NA
MexAM1_META1p1380		putative shikimate 5-dehydrogenase (aroE)	15	425	12	283	303	236	212	209	-0.206567355	NA	NA	-0.146859096	NA	NA	-0.353426452	NA	NA
MexAM1_META1p1381		putative cation efflux system protein	61	541	41	493	543	439	389	422	-0.100406796	0.893405687	0.973038528	0.149709083	0.823599937	0.848007948	0.049302287	0.947642651	0.959835447
MexAM1_META1p1382		Maf-like protein	27	318	26	222	257	195	143	171	-0.334503968	0.666485874	0.893763484	-0.188963333	0.785814559	0.81476838	-0.523467301	0.501153268	0.56338796
MexAM1_META1p1383		conserved hypothetical protein	66	611	52	234	187	187	198	142	-0.1086234	0.887212113	0.972267174	-1.275814883	0.062243632	0.084168981	-1.384438284	0.07061099	0.101088799
MexAM1_META1p1384		conserved hypothetical protein, UPF0085 protein, putative nucleotide binding	337	701	274	677	812	680	765	787	0.29132263	0.450887345	0.782379031	-0.431946577	0.212846338	0.257632327	-0.140623947	0.716527688	0.763944058
MexAM1_META1p1385	hemE	uroporphyrinogen decarboxylase	144	640	107	1201	1653	1226	713	908	-0.543981621	0.345055749	0.707737973	1.080839729	0.036511361	0.051383606	0.536858108	0.352865564	0.416566238
MexAM1_META1p1386		putative Nudix hydrolase family protein, putative pyrophosphohydrolase	6	223	3	164	190	110	88	79	-0.709121042	0.641827547	0.883166825	-0.009076808	0.994690547	0.995651137	-0.71819785	0.637987118	0.693764974
MexAM1_META1p1387		conserved hypothetical protein; putative membrane protein	3	216	2	366	343	335	133	199	-0.908838919	0.582243341	0.855579572	1.254632698	0.396523037	0.450785316	0.345793779	0.834474289	0.865942868
MexAM1_META1p1388		conserved hypothetical protein, putative exported protein, putative lipoprotein	1015	1231	1024	319	334	320	196	265	-0.317380904	0.335974125	0.700678432	-2.941330771	4.59E-24	3.29E-23	-3.258711675	2.58E-23	3.27E-22
MexAM1_META1p1389	hisG	ATP phosphoribosyltransferase	101	555	54	421	674	421	367	275	-0.431804827	0.52268787	0.822579971	-0.016018458	0.978876203	0.981717643	-0.447823286	0.50821957	0.570096953
MexAM1_META1p1390		putative histidyl-tRNA synthetase (hisS)	50	551	29	728	1080	716	447	439	-0.712958518	NA	NA	0.931163749	NA	NA	0.218205231	NA	NA
MexAM1_META1p1391		putative haloacid dehalogenase-like hydrolase, HAD-superfamily subfamily IIA hydrolase	39	460	24	399	498	313	246	211	-0.628509209	0.444226197	0.777407965	0.162169363	0.825508835	0.849410894	-0.466339846	0.571038326	0.630443342
MexAM1_META1p1392		conserved hypothetical protein	186	433	113	79	57	56	78	37	-0.014582418	0.979660681	0.997892649	-3.016256453	1.93E-09	5.63E-09	-3.030838872	8.27E-08	2.80E-07
MexAM1_META1p1393		putative bifunctional protein (aas-like) : 2-acylglycerophosphoethanolamine acyltransferase and Acyl-acyl carrier protein synthetase	555	2161	522	2108	2797	2746	2873	2651	0.318337522	0.532275868	0.828799105	0.11216555	0.805864181	0.833056739	0.430503072	0.398713666	0.462698318
MexAM1_META1p1394		conserved hypothetical protein	10988	11965	14204	465	536	621	945	1215	1.186971926	0.000462383	0.008380309	-5.740933397	2.39E-80	2.36E-78	-4.553961471	1.41E-41	5.79E-40
MexAM1_META1p1395	pgpC	DNA-binding protein	4790	4638	5307	387	390	366	451	697	0.760046588	0.037909341	0.21335583	-4.894042708	6.24E-51	1.53E-49	-4.13399612	6.45E-30	1.26E-28
MexAM1_META1p1396		hypothetical protein; putative exported protein	879	1064	737	398	1086	757	1096	718	0.558039003	0.126188804	0.432856135	-1.542398708	2.31E-06	5.22E-06	-0.984359705	0.006938499	0.012244758
MexAM1_META1p1397		conserved hypothetical protein; putative membrane protein	117	570	101	428	648	529	423	374	-0.208160558	0.71851818	0.912771212	-0.098753909	0.848677487	0.87051382	-0.306914467	0.595957907	0.65343128
MexAM1_META1p1398		conserved hypothetical protein	542	1029	335	466	873	549	676	596	0.255077232	0.536444424	0.831016111	-1.217630999	0.000971799	0.00167228	-0.962553767	0.019652214	0.031794256
MexAM1_META1p1399	moaE	molybdopterin synthase, large subunit	72	274	25	129	187	116	95	106	-0.310046132	0.641890023	0.883166825	-0.894007341	0.133157829	0.16828054	-1.204053473	0.071282665	0.101886209
MexAM1_META1p1400		conserved hypothetical protein, putative permease	21	604	23	498	613	490	226	130	-1.389412191	NA	NA	0.274915525	NA	NA	-1.114496666	NA	NA
MexAM1_META1p1401	mqo	malate dehydrogenase, FAD/NAD(P)-binding domain (tat pathway signal)	107	893	117	575	690	551	277	212	-1.117863339	0.10299175	0.3867788	-0.370991284	0.544584152	0.596157163	-1.488854623	0.030039028	0.046808499
MexAM1_META1p1402		hypothetical protein	1	34	2	11	5	2	8	6	0.301391821	0.802252078	0.942577778	-1.979417492	0.061949948	0.083819818	-1.678025671	0.156677764	0.205478493
MexAM1_META1p1403		conserved hypothetical protein	79	645	87	387	524	415	685	588	0.729981938	0.27673195	0.643151289	-0.379269868	0.528556252	0.580963473	0.35071207	0.601768728	0.659105269
MexAM1_META1p1404		conserved hypothetical protein	73	1228	103	405	512	301	795	573	0.945609154	NA	NA	-1.254044243	NA	NA	-0.308435089	NA	NA
MexAM1_META1p1405	yehL	putative ABC superfamily protein	104	624	129	441	542	394	1012	1018	1.335210549	0.023684153	0.160273935	-0.414037463	0.434614875	0.48805885	0.921173086	0.119174808	0.161787412
MexAM1_META1p1406		conserved hypothetical protein	73	840	88	261	132	82	215	169	0.349339481	0.673443399	0.895329314	-2.015591481	0.006499079	0.010211666	-1.666252001	0.044148526	0.066143022
MexAM1_META1p1407		conserved hypothetical protein, putative zinc ion binding protein	264	890	275	304	278	200	381	427	0.784788714	0.123792307	0.428893791	-1.963591161	1.67E-05	3.48E-05	-1.178802447	0.020527157	0.03305485
MexAM1_META1p1408	zwf	glucose-6-phosphate 1-dehydrogenase (G6PD)	167	871	156	653	653	493	482	603	0.018776398	0.975253203	0.996978941	-0.479547614	0.376220224	0.430094407	-0.460771215	0.446974923	0.511169005
MexAM1_META1p1409		conserved hypothetical protein	6	313	3	9	25	17	50	8	1.055453092	NA	NA	-3.759932056	NA	NA	-2.704478964	NA	NA
MexAM1_META1p1410		conserved hypothetical protein	20	712	16	64	80	63	115	51	0.464516267	NA	NA	-2.878297704	NA	NA	-2.413781437	NA	NA
MexAM1_META1p1411	pyrF	orotidine 5'-phosphate decarboxylase	66	406	58	447	1083	704	624	501	-0.137381592	0.829185648	0.953180323	0.913523947	0.110372634	0.141907672	0.776142356	0.224776634	0.281208185
MexAM1_META1p1412		conserved hypothetical protein (DUF1330)	99	252	30	289	442	304	286	232	-0.196152367	0.739560829	0.92214207	0.297386877	0.575187985	0.624383676	0.10123451	0.864501588	0.891302284
MexAM1_META1p1413		putative transcriptional regulator, TetR family	3676	3298	2522	504	925	668	690	787	0.31515483	0.311032093	0.677771759	-3.438313256	2.22E-35	2.84E-34	-3.123158426	6.63E-24	8.74E-23
MexAM1_META1p1414		hypothetical protein	4812	4896	4668	113	84	92	392	691	2.631493885	2.48E-10	2.66E-08	-6.806492047	8.38E-75	6.06E-73	-4.174998162	1.23E-24	1.70E-23
MexAM1_META1p1415	dut	deoxyuridine 5'-triphosphate nucleotidohydrolase	76	294	45	97	182	170	172	126	0.233701831	0.694802027	0.904726509	-1.039413657	0.051393693	0.070618068	-0.805711826	0.176512334	0.227792116
MexAM1_META1p1416		conserved hypothetical protein	73	442	40	116	198	141	151	128	0.109156058	0.875802597	0.967771206	-1.400500533	0.024802365	0.035696808	-1.291344474	0.064291186	0.093076685
MexAM1_META1p1417		Putative mutator protein MutT/NUDIX-family hydrolase	231	425	129	336	505	325	282	385	-0.008705552	0.984123562	0.998254233	-0.608120701	0.120922716	0.154070554	-0.616826253	0.159561448	0.208600514
MexAM1_META1p1418		putative carbonic anhydrase domain	313	642	367	2274	2810	2425	1645	2264	-0.165687787	0.636150677	0.880177721	1.329104634	2.49E-05	5.11E-05	1.163416846	0.000953578	0.001948195
MexAM1_META1p1419		putative CysQ protein (PAPS (adenosine 3'-phosphate 5'-phosphosulfate) 3'(2'),5'-bisphosphate nucleotidase)	1377	1694	1026	200	370	239	325	320	0.495168297	0.11253159	0.408781519	-3.580698024	2.13E-38	3.12E-37	-3.085529726	1.51E-23	1.97E-22
MexAM1_META1p1420		conserved hypothetical protein	186	492	177	1057	1402	1072	901	1095	-0.039011827	0.925617828	0.981653696	0.889739006	0.018029588	0.026587354	0.850727179	0.042911202	0.064460088
MexAM1_META1p1421		signal transduction histidine kinase with N-terminal phosphotransfer, CheW-like and C-terminal response regulator receiver domains	277	1590	277	8236	23802	21926	22873	8102	0.066901213	0.920581251	0.98116449	3.474726438	7.41E-09	2.07E-08	3.541627651	1.35E-07	4.46E-07
MexAM1_META1p1422	cheW	Chemotaxis signal transduction/oligomerization protein	44	270	67	998	3389	2921	3836	1286	0.368447285	0.575968106	0.852620016	3.055439102	2.69E-07	6.56E-07	3.423886387	2.42E-07	7.83E-07
MexAM1_META1p1423	cheY	Chemotaxis response regulator receiver	22	224	34	2309	5696	5786	5878	2130	0.069475048	0.923668974	0.981555824	4.471668605	8.49E-12	2.95E-11	4.541143654	5.12E-10	2.14E-09
MexAM1_META1p1424	cheB	Chemotaxis response regulator protein-glutamate methylesterase	13	567	13	757	2068	1856	1664	600	-0.184281325	NA	NA	1.877421112	NA	NA	1.693139787	NA	NA
MexAM1_META1p1425	cheR	glutamate methyltransferase, chemotactic response regulator	10	430	15	823	1678	1714	1247	540	-0.40161796	0.778974005	0.936208245	2.130407715	0.096462477	0.125502122	1.728789755	0.22754101	0.284266279
MexAM1_META1p1426		putative amidolyase/hydrolase/carboxylase subunit	69	443	59	26	79	51	98	45	0.746215486	0.298141794	0.664805958	-3.046620714	1.78E-06	4.07E-06	-2.300405228	0.001194205	0.0023996
MexAM1_META1p1427		putative amidolyase/hydrolase/carboxylase subunit	25	530	24	36	92	58	143	50	0.914934758	NA	NA	-2.753514179	NA	NA	-1.838579421	NA	NA
MexAM1_META1p1428		putative UV damage endonuclease	554	1021	374	171	222	194	344	495	1.29833878	0.001354653	0.019060155	-2.901422697	1.15E-15	5.14E-15	-1.603083916	6.70E-05	0.000159697
MexAM1_META1p1429		conserved hypothetical protein; putative membrane protein	2386	3713	2224	634	1089	964	1456	1436	0.920973917	0.001564244	0.021102027	-2.855254679	5.06E-28	4.53E-27	-1.934280761	2.67E-11	1.27E-10
MexAM1_META1p1430		conserved hypothetical protein; putative exported protein	49	145	57	178	195	190	150	169	-0.05291455	0.905086322	0.978909885	0.02310417	0.954189711	0.960677645	-0.02981038	0.947103733	0.959758533
MexAM1_META1p1431		conserved hypothetical protein	144	332	143	349	395	334	181	222	-0.652522691	0.10566834	0.393268345	-0.351746049	0.329045831	0.381636707	-1.00426874	0.013200056	0.022020157
MexAM1_META1p1432		conserved hypothetical protein; putative exported protein	252	566	141	2536	4723	4095	3171	2292	-0.230155288	0.619400555	0.872096911	2.37737061	1.18E-08	3.24E-08	2.147215322	4.00E-06	1.14E-05
MexAM1_META1p1433	meaD	cobalamin adenosyltransferase, methylmalonyl-CoA mutase cofactor biosynthesis protein	163	458	109	349	665	422	538	449	0.28609209	0.557402213	0.843726195	-0.204119977	0.641221764	0.686479283	0.081972114	0.866919012	0.892906482
MexAM1_META1p1434	etfB	Electron transfer flavoprotein subunit beta (Beta-ETF) (Electron transfer flavoprotein small subunit) (ETFSS)	175	529	206	6721	7929	6450	5564	8230	0.155902357	0.722517996	0.91441579	3.394103821	9.55E-18	4.87E-17	3.550006178	9.14E-16	6.24E-15
MexAM1_META1p1435	etfA	electron transfer flavoprotein, NAD/FAD-binding domain and ETFP adenine nucleotide-binding domain-like protein	85	527	64	3197	5316	3705	4098	4200	0.252597364	0.693863347	0.904632357	3.059170046	1.13E-07	2.85E-07	3.311767409	2.74E-07	8.83E-07
MexAM1_META1p1436	hbdA	3-hydroxybutyryl-CoA dehydrogenase	2181	2363	2642	4727	6273	5164	4181	4698	-0.079167964	0.79163749	0.937037219	-0.061851426	0.817659549	0.843567475	-0.14101939	0.638232443	0.693910413
MexAM1_META1p1437		hypothetical protein	92132	93709	98143	1653	1579	1754	1901	3566	0.881265766	0.022183509	0.153581693	-7.028592099	1.27E-92	2.40E-90	-6.147326334	1.86E-57	1.96E-55
MexAM1_META1p1438		putative NADPH quinone oxidoreductase	172	625	150	1003	1244	985	745	1138	-0.004542294	0.993010065	0.999680278	0.649639895	0.16281428	0.201942961	0.645097601	0.214871801	0.270120827
MexAM1_META1p1439	upp	uracil phosphoribosyltransferase	213	529	272	496	597	470	483	552	0.178726837	0.643584654	0.884129223	-0.538237338	0.120487873	0.153579439	-0.359510501	0.353264199	0.416878568
MexAM1_META1p1440	glgX	glycosyl hydrolase (Debranching enzyme)	261	1214	191	482	622	564	558	574	0.224405975	0.703415711	0.90854727	-1.10290655	0.036488473	0.051363018	-0.878500575	0.136165257	0.181680269
MexAM1_META1p1441	otsA	alpha,alpha-trehalose-phosphate synthase (UDP-forming); osmoregulatory trehalose synthesis protein A	9736	9013	9612	2423	3160	2977	3754	6395	1.027947927	0.002821681	0.033876519	-2.961685512	6.43E-22	4.11E-21	-1.933737585	1.88E-08	6.75E-08
MexAM1_META1p1442		conserved hypothetical protein	9044	8291	4386	577	1220	894	2391	2931	1.818963244	1.24E-06	5.69E-05	-4.275476529	3.19E-37	4.39E-36	-2.456513285	5.15E-11	2.37E-10
MexAM1_META1p1443		hypothetical protein	4285	3735	2202	301	520	424	1010	1420	1.778023748	1.35E-06	6.01E-05	-4.283972846	9.00E-39	1.34E-37	-2.505949097	7.45E-12	3.71E-11
MexAM1_META1p1444		hypothetical protein	3205	3750	1424	212	487	281	1235	1094	2.095229996	4.65E-07	2.31E-05	-4.347899985	1.36E-31	1.46E-30	-2.252669989	5.01E-08	1.73E-07
MexAM1_META1p1445		hypothetical protein	5996	6107	2939	588	1173	732	2206	2767	1.825888109	1.33E-06	5.97E-05	-3.843099486	5.39E-30	5.31E-29	-2.017211376	8.55E-08	2.89E-07
MexAM1_META1p1446	hisS	histidyl-tRNA synthetase	1021	1696	778	1738	2801	2068	1887	2140	0.092513769	0.781564713	0.936275753	-0.285777952	0.338972456	0.391325359	-0.193264182	0.562927185	0.622704404
MexAM1_META1p1447	csaA	Secretion chaperone protein	78	249	53	201	269	207	144	195	-0.212905788	0.685096523	0.901432044	-0.300990865	0.523016114	0.575891858	-0.513896653	0.330040697	0.393882766
MexAM1_META1p1448		hypothetical protein; putative membrane protein	121	334	55	77	145	116	172	149	0.749986076	0.176983361	0.516984275	-1.762453576	0.000394378	0.00070947	-1.012467501	0.067431768	0.09707365
MexAM1_META1p1449		putative transporter, major facilitator family	48	655	31	178	373	297	270	141	-0.205862811	NA	NA	-0.893748126	NA	NA	-1.099610937	NA	NA
MexAM1_META1p1450	secB	protein-export protein SecB	142	401	133	7550	8275	6806	3288	3928	-0.887638152	0.0444275	0.234545522	3.93660807	5.56E-23	3.77E-22	3.048969918	7.43E-12	3.70E-11
MexAM1_META1p1451		conserved hypothetical protein, putative membrane protein	4326	2945	2564	2744	4220	4006	2833	2907	-0.130935665	0.709258071	0.910585455	-1.097340378	0.000475243	0.000847344	-1.228276044	0.000469746	0.001006322
MexAM1_META1p1452		putative membrane-bound lytic murein transglycosylase	103	671	45	322	635	448	311	270	-0.443550464	0.545032536	0.835689679	-0.342328383	0.601619229	0.649222625	-0.785878847	0.284140037	0.34486083
MexAM1_META1p1453		putative Smr protein/MutS2 C-terminal, damaged DNA binding, mismatch repair	22	424	15	149	351	187	244	131	-0.019823644	NA	NA	-0.532400997	NA	NA	-0.552224642	NA	NA
MexAM1_META1p1454	rho	transcription termination factor Rho; polarity suppressor	245	840	211	5171	5711	5136	2470	3435	-0.6766906	0.177995865	0.519185263	2.51531247	2.44E-08	6.52E-08	1.83862187	0.000263948	0.000584369
MexAM1_META1p1455	poxB	poxB; pyruvate dehydrogenase/oxidase: FAD- and thiamin PPi-binding	1508	2270	1079	392	517	459	586	788	0.791156243	0.02216065	0.153581693	-3.016581486	1.43E-22	9.51E-22	-2.225425243	1.01E-10	4.53E-10
MexAM1_META1p1456		hypothetical protein	20	474	16	189	369	290	265	131	-0.266220479	NA	NA	-0.349338271	NA	NA	-0.61555875	NA	NA
MexAM1_META1p1457		Membrane protein, TerC family	52	404	50	870	1066	1037	451	740	-0.543999142	0.42329413	0.765474323	1.47552218	0.015628765	0.023269161	0.931523038	0.172105674	0.222937969
MexAM1_META1p1458		putative diacylglycerol kinase	99	514	62	556	759	639	397	521	-0.302023314	0.634547823	0.87966944	0.432714051	0.447664345	0.5006338	0.130690737	0.837489576	0.868202646
MexAM1_META1p1459		hypothetical protein; putative exported protein	951	1612	497	123	378	277	333	243	0.43686517	0.352917122	0.714113715	-3.227401434	1.28E-14	5.35E-14	-2.790536264	2.47E-09	9.62E-09
MexAM1_META1p1460		hypothetical protein	624	1342	517	176	456	299	419	248	0.377930165	0.392015705	0.746826158	-2.651533024	1.60E-11	5.46E-11	-2.273602859	2.35E-07	7.61E-07
MexAM1_META1p1461		Putative acid phosphatase	59	461	31	117	288	177	210	120	0.037317477	0.961457647	0.991326132	-1.060306521	0.124731811	0.158501662	-1.022989044	0.185404162	0.237346332
MexAM1_META1p1462		conserved hypothetical protein	274	668	224	307	668	416	473	431	0.218791558	0.610067684	0.86724541	-0.956432123	0.012792772	0.019286849	-0.737640565	0.085797279	0.120527056
MexAM1_META1p1463		DNA-binding protein, putative transcriptional regulator	723	705	610	1137	1353	1090	856	1120	-0.08612154	0.787623868	0.936575757	-0.398826038	0.163835377	0.203007016	-0.484947578	0.13009112	0.174549445
MexAM1_META1p1464		conserved hypothetical protein	231	395	243	1433	1607	1611	664	874	-0.829054902	0.012735815	0.104353137	1.242957889	3.45E-05	6.98E-05	0.413902987	0.217735106	0.273058001
MexAM1_META1p1465	dapD	2,3,4,5-tetrahydropyridine-2-carboxylate N-succinyltransferase	111	509	86	2259	3817	2426	2014	2210	-0.197220051	0.730151364	0.918252782	2.452681543	1.84E-06	4.20E-06	2.255461492	8.60E-05	0.00020216
MexAM1_META1p1466		Putative cyclic nucleotide binding protein	145	358	88	128	278	213	210	178	0.164951973	0.733975199	0.919852413	-1.132265316	0.009132392	0.01409289	-0.967313342	0.046350435	0.069208489
MexAM1_META1p1467		Putative two-component transcriptional regulator, winged helix family	249	528	180	1352	1942	1595	1018	1230	-0.326931529	0.411583965	0.760176146	1.180270251	0.000990461	0.001702979	0.853338722	0.033097649	0.051126249
MexAM1_META1p1468		conserved hypothetical protein	83	348	53	206	269	252	294	280	0.445197476	0.447781473	0.780480095	-0.524957523	0.318991577	0.371221672	-0.079760047	0.892091402	0.91489387
MexAM1_META1p1469		putative enzyme with PLP-binding domain, putative alanine racemase	751	1137	774	618	730	624	660	844	0.380962394	0.224860225	0.582911939	-1.621697887	7.47E-09	2.09E-08	-1.240735493	7.55E-05	0.00017911
MexAM1_META1p1470	leuS	leucine tRNA synthetase	117	1380	97	1656	2161	1754	1113	1315	-0.415524016	NA	NA	0.745815679	NA	NA	0.330291663	NA	NA
MexAM1_META1p1471	trmE	tRNA modification GTPase trmE	50	712	29	171	446	305	255	120	-0.436022844	0.724213021	0.915393324	-0.900414087	0.415102144	0.469367316	-1.336436932	0.279580634	0.339791277
MexAM1_META1p1472		hypothetical protein, putative sensory_box: PAS domain	25	535	17	182	248	207	190	150	-0.115243535	NA	NA	-0.901550753	NA	NA	-1.016794289	NA	NA
MexAM1_META1p1473		conserved hypothetical protein	370	512	578	55	91	62	87	67	0.377589398	0.319936064	0.688014262	-4.061067025	4.43E-35	5.60E-34	-3.683477627	1.29E-23	1.68E-22
MexAM1_META1p1474	gidA	tRNA uridine 5-carboxymethylaminomethyl modification enzyme gidA (Glucose-inhibited division protein A)	198	1040	163	467	841	586	614	562	0.132790241	0.825520173	0.950703008	-0.701635859	0.193146957	0.235664298	-0.568845617	0.345297173	0.40895127
MexAM1_META1p1475	gidB	Methyltransferase gidB (Glucose-inhibited division protein B)	66	397	95	398	405	315	338	447	0.240923686	0.683943129	0.901324314	-0.079598913	0.880950481	0.897989025	0.161324773	0.785816745	0.823280718
MexAM1_META1p1476	parA	chromosome partitioning protein, ATP-binding, nucleotide-binding	176	630	271	835	1042	801	1039	1359	0.616909214	0.173297532	0.512476153	0.167365264	0.680959687	0.722677183	0.784274478	0.084369434	0.118762677
MexAM1_META1p1477	parB	chromosome-partitioning protein parB	46	482	37	503	928	667	599	502	-0.10666261	0.887844554	0.972267174	0.788480268	0.245221233	0.293218775	0.681817658	0.368599499	0.432187082
MexAM1_META1p1478		putative DNA polymerase III, delta subunit, holA	167	632	79	304	889	636	531	326	-0.22404252	0.723705361	0.915153241	-0.131566704	0.816708029	0.842865455	-0.355609225	0.575364186	0.634430829
MexAM1_META1p1479		conserved hypothetical protein; putative exported protein	517	688	327	935	2411	1995	1889	1051	-0.003865354	0.99259997	0.999510883	0.540323578	0.148521369	0.185733842	0.536458224	0.199281426	0.252358214
MexAM1_META1p1480		hypothetical protein	1406	1335	388	38	93	95	118	71	0.588245377	0.279100176	0.645250556	-5.045975975	7.12E-26	5.72E-25	-4.457730598	8.01E-17	6.01E-16
MexAM1_META1p1481		hypothetical protein	493	972	244	1060	1975	1590	2137	1794	0.589897191	0.192979957	0.537698186	0.242499215	0.550774657	0.601240582	0.832396405	0.06674837	0.096178896
MexAM1_META1p1482		conserved hypothetical protein	940	822	720	677	845	887	508	670	-0.251485105	0.440499445	0.775393729	-1.268049137	1.31E-05	2.76E-05	-1.519534242	3.14E-06	9.05E-06
MexAM1_META1p1483		Hypothetical protein	1307	1025	800	743	1066	858	696	941	0.088988104	0.797409182	0.939933226	-1.469867574	2.08E-06	4.72E-06	-1.380879469	6.73E-05	0.000160341
MexAM1_META1p1484		hypothetical protein	381	725	214	392	810	526	642	552	0.302121769	0.484692148	0.801386219	-0.822962761	0.0336313	0.047632215	-0.520840992	0.228809166	0.285793171
MexAM1_META1p1485		putative cyclohexadienyl dehydrogenase (tyrC-like)	98	549	79	667	1121	911	670	639	-0.231162623	0.70682857	0.909085991	0.768496814	0.1635201	0.202691545	0.537334191	0.38342996	0.447466865
MexAM1_META1p1486	hisC	histidinol-phosphate aminotransferase	67	639	60	770	1390	970	904	886	0.014052962	0.984490244	0.998254233	0.923085347	0.154491004	0.192618194	0.937138309	0.195843093	0.24871313
MexAM1_META1p1487		hypothetical protein; putative exported protein	185	469	148	1437	1895	1190	1916	1856	0.520870653	0.236736194	0.597203021	1.345120899	0.000698486	0.00122294	1.865991552	2.51E-05	6.35E-05
MexAM1_META1p1488		putative TonB-dependent siderophore receptor (putative ferrichrome outer membrane transporter)	139	1197	119	860	1171	1142	714	822	-0.256891997	0.717146578	0.912771212	0.04385401	0.944919045	0.953195708	-0.213037987	0.764057242	0.80509522
MexAM1_META1p1489	trkD	potassium uptake protein Kup	376	1279	319	1645	2198	2156	960	986	-0.835786767	0.087947105	0.355157824	0.46809005	0.285750186	0.336568259	-0.367696716	0.453569018	0.517663006
MexAM1_META1p1490	gcpE	4-hydroxy-3-methylbut-2-en-1-yl diphosphate synthase (1- hydroxy-2-methyl-2-(E)-butenyl 4-diphosphate synthase)	5253	5315	4370	2720	4126	3069	3498	3414	0.280296906	0.308518743	0.675696002	-1.82796399	1.10E-13	4.32E-13	-1.547667084	1.85E-08	6.62E-08
MexAM1_META1p1491		conserved hypothetical protein (putative phospholipase)	425	976	455	932	1065	912	901	1251	0.33194986	0.394838155	0.749229842	-0.506247394	0.147721218	0.184807535	-0.174297534	0.655510768	0.708854367
MexAM1_META1p1492		conserved hypothetical protein with putative bifunctional protein with transcriptional regulator (ArsR family) and S-adenosyl-L-methionine-dependent methyltransferase domains	5182	4384	2888	186	382	290	515	355	0.85455233	0.022348783	0.154430092	-5.1274222	1.41E-53	4.01E-52	-4.272869871	1.03E-30	2.16E-29
MexAM1_META1p1493	metF	5,10-methylenetetrahydrofolate reductase	855	1365	2039	760	1010	822	1360	1394	0.873390695	0.03406236	0.198557397	-1.953210491	1.17E-07	2.94E-07	-1.079819796	0.008720397	0.015072859
MexAM1_META1p1494	metH	B12-dependent homocysteine-N5-methyltetrahydrofolate transmethylase	566	2285	1365	3823	4820	4095	3630	4489	0.12906398	0.780744696	0.936275753	0.432502693	0.297492009	0.348878523	0.561566673	0.226227258	0.282852295
MexAM1_META1p1495		conserved hypothetical protein	62	180	108	229	493	333	304	237	-0.124015412	0.765447409	0.931751308	0.360487315	0.338300978	0.390622685	0.236471903	0.573919351	0.632949892
MexAM1_META1p1496		conserved hypothetical protein	12	608	10	191	616	502	433	146	-0.298237284	NA	NA	-0.059667672	NA	NA	-0.357904956	NA	NA
MexAM1_META1p1497		putative glycoside hydrolase/deacetylase	6	519	3	90	268	179	352	115	0.674341156	NA	NA	-1.081236505	NA	NA	-0.406895349	NA	NA
MexAM1_META1p1498		hypothetical protein; putative exported protein	4	218	9	237	365	262	304	280	0.237615048	NA	NA	0.849623567	NA	NA	1.087238615	NA	NA
MexAM1_META1p1499		conserved hypothetical protein; putative membrane protein precursor; putative transporter, permease	5	105	6	144	136	118	94	111	-0.212368025	0.804650243	0.942577778	0.760191987	0.327557118	0.38015577	0.547823962	0.52762799	0.589740918
MexAM1_META1p1500		putative cytochrome c oxidase assembly protein	120	647	59	407	707	578	403	296	-0.457500376	0.500128293	0.812300302	-0.084867659	0.888879342	0.904001044	-0.542368035	0.424825736	0.488533885
MexAM1_META1p1501		putative hemolysin III, HlyIII family	17039	15011	12557	1000	1238	1275	1439	2434	0.91852497	0.009397136	0.082397013	-4.888602391	5.10E-54	1.48E-52	-3.970077421	2.29E-29	4.34E-28
MexAM1_META1p1502		conserved hypothetical protein	407	546	195	110	182	95	88	64	-0.536891195	0.236346017	0.597203021	-2.777114652	2.22E-12	7.99E-12	-3.314005847	1.63E-13	9.32E-13
MexAM1_META1p1503	thiC	Thiamine biosynthesis protein thiC	13903	14520	15668	3861	5593	4050	4468	5423	0.344699323	0.249740274	0.615055822	-2.947338459	3.42E-28	3.09E-27	-2.602639136	3.44E-18	2.86E-17
MexAM1_META1p1504		conserved hypothetical protein	124	311	146	718	1236	826	1286	670	0.311277661	0.467431324	0.794152513	1.059193075	0.006212715	0.009786442	1.370470737	0.001504069	0.002973238
MexAM1_META1p1505		putative flagellar protein FlaF	902	1105	756	1458	4033	3239	2771	1359	-0.215220024	0.601964581	0.863978244	0.376325832	0.30862283	0.360369016	0.161105808	0.69664516	0.745411773
MexAM1_META1p1506		hypothetical protein	3348	3758	2181	188	286	214	266	333	0.600366129	0.06752785	0.300419977	-4.976709197	8.01E-66	3.80E-64	-4.376343068	1.40E-41	5.79E-40
MexAM1_META1p1507		hypothetical protein	2601	3003	3648	246	310	275	291	547	0.79023775	0.039412564	0.218650076	-4.706020696	2.99E-43	5.51E-42	-3.915782946	7.94E-25	1.12E-23
MexAM1_META1p1508		hypothetical protein; putative exported protein	7909	8632	9569	385	654	550	615	1127	0.94271533	0.007996035	0.073452501	-5.297073067	1.07E-62	4.50E-61	-4.354357737	7.69E-35	2.21E-33
MexAM1_META1p1509		putative phosphohydrolase/phosphoesterase	263	509	174	174	201	179	220	287	0.642771138	0.128473026	0.437314587	-1.925477919	3.48E-07	8.37E-07	-1.282706781	0.002316053	0.004429131
MexAM1_META1p1510		putative TonB family C-terminal domain protein	21	560	20	538	1088	681	979	833	0.485332236	NA	NA	0.854051439	NA	NA	1.339383675	NA	NA
MexAM1_META1p1511	exbD	uptake of enterobactin; tonB-dependent uptake of B colicins	21	232	13	919	1232	1072	1009	1236	0.264714163	0.734253416	0.919852413	2.533412573	0.00031546	0.000574984	2.798126736	0.000364335	0.000793347
MexAM1_META1p1512		membrane spanning protein in TonB-ExbB-ExbD complex	168	479	155	3473	5590	4361	4779	4914	0.337665962	0.426762297	0.766121527	2.892848506	4.53E-14	1.83E-13	3.230514468	4.36E-14	2.62E-13
MexAM1_META1p1513		conserved hypothetical protein; putative exported protein	69	285	61	1977	2871	2283	1558	1812	-0.286217723	0.583547001	0.856116726	2.968871526	3.25E-10	1.00E-09	2.682653803	3.56E-07	1.13E-06
MexAM1_META1p1514	ibpA	small heat shock protein	5284	3945	4532	3229	3608	3640	1747	2213	-0.636564075	0.067108258	0.300069967	-1.618451905	1.88E-07	4.63E-07	-2.255015979	8.73E-11	3.92E-10
MexAM1_META1p1515		conserved hypothetical protein	4345	3569	4419	1601	1931	1698	1301	1691	-0.03175508	0.925420223	0.981611524	-2.469681986	3.54E-16	1.62E-15	-2.501437066	1.57E-13	8.98E-13
MexAM1_META1p1516		conserved hypothetical protein	2142	2075	1614	738	1234	980	1032	1040	0.301085041	0.290875035	0.658758866	-2.229396115	1.89E-18	1.01E-17	-1.928311074	1.20E-11	5.87E-11
MexAM1_META1p1517		putative glycosyl transferase	229	762	116	286	877	768	662	331	-0.088498988	0.886816177	0.972267174	-0.397587473	0.475078555	0.528063187	-0.486086461	0.434857518	0.499147084
MexAM1_META1p1518	infC	Translation initiation factor IF-3	20486	16433	18995	8651	9425	9451	6977	7427	-0.169460838	0.611440641	0.867721345	-2.242529401	5.52E-14	2.22E-13	-2.411990239	4.76E-13	2.64E-12
MexAM1_META1p1519		conserved hypothetical protein, putative glycosyltransferase	272	1387	285	3842	5029	3597	3201	4431	0.072565496	0.898867225	0.97591747	1.572259571	0.002119454	0.003522418	1.644825066	0.004022309	0.007370282
MexAM1_META1p1520		putative glycosyl transferase	6243	6648	6976	5836	6291	6556	7503	9881	0.659198755	0.041423328	0.22601767	-1.297002456	7.29E-06	1.57E-05	-0.637803701	0.04847837	0.072022691
MexAM1_META1p1521	rpmI	50S ribosomal protein L35	20	115	19	5686	5531	4827	2405	3380	-0.725131792	0.222030542	0.578712465	5.629557277	4.70E-25	3.58E-24	4.904425486	5.77E-16	3.98E-15
MexAM1_META1p1522	rplT	50S ribosomal protein L20	31	204	50	11200	10306	9682	4218	5666	-0.916460163	0.116217856	0.414901747	5.699829455	4.72E-27	4.00E-26	4.783369292	5.22E-16	3.62E-15
MexAM1_META1p1523	pheS	phenylalanine tRNA synthetase, alpha-subunit	38	564	42	1719	1895	1667	797	937	-0.843323058	NA	NA	1.997321759	NA	NA	1.1539987	NA	NA
MexAM1_META1p1524	pheT	phenylalanine tRNA synthetase, beta-subunit	116	1280	81	2003	3861	2686	1351	1254	-0.886872352	NA	NA	1.430485165	NA	NA	0.543612812	NA	NA
MexAM1_META1p1525		hypothetical protein	37	441	16	1000	1838	1306	694	638	-0.814784847	NA	NA	1.97953578	NA	NA	1.164750933	NA	NA
MexAM1_META1p1526	moeB	molybdopterin synthase sulfurylase	48	435	42	300	517	335	300	300	-0.126296983	0.860851953	0.963965652	0.028677809	0.964590966	0.970196297	-0.097619173	0.8924861	0.915147743
MexAM1_META1p1527	dapE	N-succinyl-diaminopimelate deacylase (dapE)	31	602	43	298	431	343	403	458	0.478647738	NA	NA	-0.399428328	NA	NA	0.07921941	NA	NA
MexAM1_META1p1528	truA	tRNA pseudouridine synthase A (tRNA-uridine isomerase I) (tRNA pseudouridylate synthase I)	8	369	5	113	200	177	118	100	-0.34934604	NA	NA	-0.701099994	NA	NA	-1.050446034	NA	NA
MexAM1_META1p1529	fmt	10-formyltetrahydrofolate:L-methionyl-tRNA(fMet) N-formyltransferase	39	475	37	551	774	536	364	283	-0.731745712	0.34548749	0.707936309	0.686055921	0.323674464	0.376108276	-0.045689791	0.953148435	0.963528953
MexAM1_META1p1530	def	peptide deformylase	63	306	81	911	962	832	465	711	-0.445258241	0.416009459	0.761602246	1.488457491	0.002555175	0.004201648	1.04319925	0.058432725	0.085284112
MexAM1_META1p1531		conserved hypothetical protein; putative membrane protein	18	629	5	350	857	801	609	257	-0.360053964	NA	NA	0.532536615	NA	NA	0.172482651	NA	NA
MexAM1_META1p1532	recR	recombination protein recR	88	360	36	163	214	155	208	146	0.198059489	0.763265762	0.931751308	-0.964241229	0.101515111	0.131580341	-0.766181741	0.244340111	0.302759743
MexAM1_META1p1533	pck	phosphoenolpyruvate carboxykinase	1272	2137	1909	652	829	687	2326	2478	1.928886124	1.60E-09	1.45E-07	-2.500390308	2.52E-18	1.34E-17	-0.571504184	0.073013993	0.104073807
MexAM1_META1p1534		putative Fe-S containing enzyme (yfgB)	177	792	198	1029	1493	1190	1449	1408	0.418460353	0.421573959	0.764828838	0.535077097	0.252149651	0.300405877	0.95353745	0.067722663	0.097469855
MexAM1_META1p1535		bifunctional shikimate kinase (N-terminal) / dehydroquinate synthase (C-terminal) enzyme	1004	1685	814	1466	2239	1661	1701	1728	0.155296412	0.632746813	0.879501064	-0.584632998	0.044552268	0.061846105	-0.429336587	0.186905287	0.238972857
MexAM1_META1p1536		putative transcriptional regulator (helix-turn-helix structure)	602	1067	605	789	979	733	770	1094	0.350898261	0.315459843	0.682950176	-1.042631818	0.000865048	0.001498533	-0.691733557	0.047918193	0.071258546
MexAM1_META1p1537	mdh	malate dehydrogenase	502	817	544	5989	8492	6706	6238	8625	0.279827796	0.362067917	0.718704237	2.301777329	8.48E-17	4.05E-16	2.581605126	6.14E-17	4.67E-16
MexAM1_META1p1538	sucC	succinyl-CoA synthetase, beta subunit	329	829	350	6462	7924	6473	5948	8466	0.240928516	0.550327534	0.839244212	2.635095083	3.70E-13	1.40E-12	2.876023599	1.24E-12	6.64E-12
MexAM1_META1p1539	sucD	succinyl-CoA synthetase, alpha subunit	188	603	190	3885	4650	3859	3116	4114	-0.005717474	0.99009313	0.999451181	2.5269668	1.07E-09	3.18E-09	2.521249326	5.07E-08	1.74E-07
MexAM1_META1p1540	sucA	2-oxoglutarate dehydrogenase complex, E1 component, 2-oxoglutarate decarboxylase, thiamine binding	819	2150	775	5704	7904	6506	5616	6479	0.056231544	0.890580806	0.972849158	1.264613573	0.000554417	0.000981195	1.320845117	0.001251827	0.002505669
MexAM1_META1p1541	sucB	dihydrolipoamide succinyltransferase component of 2-oxoglutarate dehydrogenase complex	216	896	281	2152	2483	2239	1618	2558	0.048647317	0.923581045	0.981555824	1.182889537	0.00932691	0.014382358	1.231536854	0.015422053	0.025501129
MexAM1_META1p1542	lpd	dihydrolipoamide dehydrogenase, FAD/NAD(P)-binding, component of the 2-oxoglutarate dehydrogenase and the pyruvate dehydrogenase complexes	240	878	187	2027	3271	2579	1975	2064	-0.155947979	0.761859202	0.931265181	1.446362904	0.001734277	0.002906352	1.290414926	0.012392629	0.020829665
MexAM1_META1p1543		putative sensor hybrid histidine kinase with PAS/PAC and response receiver regulator receiver domains	129	884	83	409	726	669	506	713	0.25090287	0.719231006	0.912771212	-0.395118869	0.527292405	0.579779255	-0.144216	0.836448372	0.867412444
MexAM1_META1p1544		Conserved hypothetical protein	32	333	24	81	277	155	177	102	0.008190965	0.991888734	0.999497339	-0.765995658	0.288241309	0.339309616	-0.757804694	0.347514771	0.411342664
MexAM1_META1p1545	soxG	sarcosine oxidase, gamma subunit	10	301	3	9	53	37	78	29	1.030689202	NA	NA	-2.823030775	NA	NA	-1.792341574	NA	NA
MexAM1_META1p1546		putative Sarcosine oxidase alpha subunit	25	1521	34	83	183	133	326	140	1.069548714	NA	NA	-3.068889016	NA	NA	-1.999340302	NA	NA
MexAM1_META1p1547	soxD	sarcosine oxidase, delta subunit	5	142	4	7	5	7	27	13	1.818200686	NA	NA	-3.987012915	NA	NA	-2.16881223	NA	NA
MexAM1_META1p1548	soxB	sarcosine oxidase beta subunit	35	626	11	32	65	41	142	56	1.358771222	0.340134599	0.704394629	-3.369676137	0.008140169	0.012640127	-2.010904915	0.156762571	0.20554637
MexAM1_META1p1549		transcriptional regulator, AraC family	19	512	10	31	97	50	145	59	1.079400663	NA	NA	-2.729906296	NA	NA	-1.650505632	NA	NA
MexAM1_META1p1550		putative amidotransferase; glutamine amidotransferase class-II domain	133	542	188	93	122	79	175	126	0.819566011	0.113298674	0.409892063	-2.692652051	5.30E-09	1.50E-08	-1.873086041	0.000261332	0.000578989
MexAM1_META1p1551		putative GXGXG-motif protein, glutamate synthase and formylmethanofuran dehydrogenase-like domain	86	410	84	71	96	87	148	140	0.971629494	0.091747875	0.363890327	-2.311593536	7.22E-06	1.56E-05	-1.339964041	0.019211507	0.03120302
MexAM1_META1p1552		FMN-dependent dehydrogenase with conserved glutamate synthase region	109	802	122	66	111	94	274	147	1.451484225	0.031495601	0.189981712	-3.049327426	4.36E-07	1.04E-06	-1.597843201	0.017183743	0.028122551
MexAM1_META1p1553		putative gamma-glutamylmethylamide synthetase; glutamine synthetase type III family	105	723	171	340	303	287	522	605	1.016575801	0.096651024	0.373683792	-1.167945916	0.033203286	0.04711185	-0.151370115	0.804632231	0.839457783
MexAM1_META1p1554		conserved hypothetical protein; putative membrane protein precursor	31	263	39	51	87	79	120	75	0.662320127	0.342514157	0.706031006	-1.736841793	0.005406985	0.00858245	-1.074521666	0.122375177	0.16558991
MexAM1_META1p1555		putative phosphoesterase or phosphohydrolase	439	731	492	112	138	110	146	161	0.550350002	0.099349809	0.378820639	-3.399757693	5.40E-31	5.58E-30	-2.849407691	2.95E-18	2.47E-17
MexAM1_META1p1556		Hypothetical protein	431	669	380	21	61	24	94	45	1.255936998	0.00860837	0.078040015	-5.072205041	1.47E-33	1.72E-32	-3.816268044	6.96E-17	5.26E-16
MexAM1_META1p1557		Hypothetical protein	5071	5936	7690	345	534	420	751	783	1.043057682	0.001663326	0.022150373	-5.100685121	1.02E-66	5.09E-65	-4.057627438	7.11E-35	2.06E-33
MexAM1_META1p1558		Hypothetical protein	2078	2573	2134	55	124	92	199	166	1.266520309	8.09E-05	0.001972083	-5.911768524	4.59E-97	1.06E-94	-4.645248215	4.42E-51	3.39E-49
MexAM1_META1p1559		Hypothetical protein	3070	3143	2937	67	124	83	230	165	1.349820975	4.72E-05	0.001264966	-6.322090238	1.62E-103	5.70E-101	-4.972269263	1.83E-54	1.63E-52
MexAM1_META1p1560		Hypothetical protein	7743	8101	7989	98	261	152	413	275	1.288708108	0.000433946	0.008055853	-6.84246184	3.48E-98	8.32E-96	-5.553753732	1.39E-53	1.18E-51
MexAM1_META1p1561		Hypothetical protein	25779	25719	12526	150	291	224	388	284	0.84346636	0.029655621	0.183257377	-7.835978602	1.22E-114	6.90E-112	-6.992512241	3.19E-74	8.63E-72
MexAM1_META1p1562		Hypothetical protein	6271	4937	3504	29	55	52	84	48	0.780238506	0.071120115	0.312576676	-8.018198377	1.09E-101	3.39E-99	-7.237959871	1.56E-68	2.94E-66
MexAM1_META1p1563		Hypothetical protein	990	1552	668	12	48	33	80	23	1.029164953	0.069855831	0.307890443	-6.381963138	1.04E-37	1.49E-36	-5.352798185	1.21E-22	1.47E-21
MexAM1_META1p1564		Hypothetical protein	307	650	264	80	208	126	145	94	0.064952264	0.88254146	0.971228406	-2.799007034	5.40E-13	2.02E-12	-2.73405477	3.43E-10	1.46E-09
MexAM1_META1p1565		Hypothetical protein	35	114	15	36	107	48	45	17	-0.74661963	0.289129227	0.656238928	-0.98827626	0.111736953	0.143394988	-1.734895889	0.013950364	0.02317236
MexAM1_META1p1566		Hypothetical protein	67	224	26	31	73	45	59	27	0.056703093	0.93388895	0.984215451	-2.264436129	0.000176571	0.00033125	-2.207733036	0.001126662	0.002271955
MexAM1_META1p1567		Hypothetical protein	4303	5406	5349	735	1125	833	1454	1702	1.029738268	0.000357924	0.006891432	-3.721701015	2.59E-47	5.60E-46	-2.691962748	7.38E-21	7.52E-20
MexAM1_META1p1569		putative ATP-dependent exodeoxyribonuclease (Subunit A)/helicase	162	1784	103	634	1669	1247	989	470	-0.421152127	NA	NA	-0.33789471	NA	NA	-0.759046837	NA	NA
MexAM1_META1p1570		conserved hypothetical protein	98	1378	45	433	1295	996	790	385	-0.341074055	NA	NA	-0.288589422	NA	NA	-0.629663478	NA	NA
MexAM1_META1p1571		ATP-dependent helicase	142	1224	87	275	404	321	382	228	0.087307534	0.908748221	0.980295361	-1.61983847	0.017344878	0.025627891	-1.532530936	0.044130026	0.066131236
MexAM1_META1p1572		conserved hypothetical protein	181	820	143	345	712	491	559	524	0.319319635	0.578805841	0.854401501	-0.723272976	0.160349483	0.199203643	-0.403953341	0.482881067	0.545609985
MexAM1_META1p1573		conserved hypothetical protein	343	1368	392	510	778	676	611	704	0.222689092	0.651996509	0.886481481	-1.247659046	0.004729075	0.007544925	-1.024969953	0.037900737	0.0577566
MexAM1_META1p1575		Hypothetical protein	4	272	5	11	8	13	42	16	1.598170906	NA	NA	-4.11132494	NA	NA	-2.513154034	NA	NA
MexAM1_META1p1576		conserved hypothetical protein	1	141	1	8	7	7	18	5	0.813511829	NA	NA	-3.679937386	NA	NA	-2.866425557	NA	NA
MexAM1_META1p1577		conserved hypothetical protein	4	126	8	48	78	41	58	55	0.244265362	0.789492676	0.936575757	-0.800253663	0.329891036	0.382189336	-0.555988301	0.544396512	0.604679748
MexAM1_META1p1578		Hypothetical protein	4	77	7	28	53	36	34	37	0.103134554	0.902883303	0.977450373	-0.699613671	0.357514551	0.410369693	-0.596479117	0.482731914	0.545602398
MexAM1_META1p1580		diguanylate cyclase/phosphodiesterase with PAS/PAC and GAF sensor domains	70	1244	39	731	2342	1833	2133	619	0.045572001	NA	NA	0.728283133	NA	NA	0.773855134	NA	NA
MexAM1_META1p1581		Hypothetical protein	22	203	20	59	138	138	119	51	-0.131377819	0.865520964	0.965329067	-0.684028136	0.324719583	0.377040905	-0.815405955	0.294351689	0.35558919
MexAM1_META1p1582		putative Methyl-accepting chemotaxis receptor/sensory transducer	248	1075	200	693	1679	1792	1283	485	-0.384531594	0.542752224	0.834055989	0.276859138	0.624518878	0.670675687	-0.107672456	0.864831174	0.891346548
MexAM1_META1p1583		putative patatin-like phospholipase	300	863	279	279	505	480	500	571	0.580286016	0.192608034	0.537143212	-1.373307006	0.000573186	0.001013259	-0.79302099	0.07484213	0.106411341
MexAM1_META1p1584		zinc-containing alcohol dehydrogenase	1190	1723	1244	683	867	903	1505	2326	1.424585484	1.03E-05	0.000337317	-1.964304169	1.13E-11	3.87E-11	-0.539718685	0.094153608	0.131140266
MexAM1_META1p1585		putative Short-chain dehydrogenase/reductase SDR	314	880	279	83	131	97	179	170	0.972000241	0.032341609	0.193247754	-3.412483223	2.93E-17	1.45E-16	-2.440482982	5.17E-08	1.78E-07
MexAM1_META1p1586		conserved hypothetical protein	10	348	5	23	57	29	70	21	0.600936939	NA	NA	-2.835239017	NA	NA	-2.234302078	NA	NA
MexAM1_META1p1587		conserved hypothetical protein	0	253	9	5	13	6	37	8	1.773491336	0.380904651	0.736763851	-4.550233338	0.011836275	0.017957988	-2.776742002	0.165691827	0.215662929
MexAM1_META1p1588		Hypothetical protein	262	697	138	67	171	181	220	146	0.655356789	0.243503916	0.606225321	-2.586779663	2.45E-07	5.98E-07	-1.931422874	0.00055012	0.001166847
MexAM1_META1p1589		putative diguanylate cyclase (GGDEF domain)	22	797	22	168	458	381	374	158	-0.056845677	NA	NA	-0.846934371	NA	NA	-0.903780048	NA	NA
MexAM1_META1p1590		sensory transduction histidine kinase	1331	2036	1712	590	1309	923	1218	1111	0.56467612	0.068805019	0.304988176	-2.113178181	2.52E-14	1.04E-13	-1.548502062	5.74E-07	1.80E-06
MexAM1_META1p1591		Response regulator receiver:ATP-binding region, ATPase-like:Histidine kinase A, N-terminal (fragment)	41	572	17	81	167	131	197	114	0.55155393	0.664965008	0.892834695	-1.828104208	0.108475356	0.139728302	-1.276550278	0.315882289	0.378656892
MexAM1_META1p1592		Hypothetical protein	88	703	57	276	791	540	755	501	0.512792987	0.490801186	0.805134051	-0.232243479	0.727663966	0.765191444	0.280549508	0.70653126	0.754579754
MexAM1_META1p1593		conserved hypothetical protein	30	139	18	39	103	72	76	76	0.361732974	0.5792593	0.85450246	-0.983184814	0.093542903	0.122138005	-0.62145184	0.341767617	0.405853124
MexAM1_META1p1594		multi-sensor hybrid histidine kinase (fragment)	29	107	2	33	51	61	52	33	0.037349203	0.965264297	0.99246624	-1.043273477	0.173807568	0.214381052	-1.005924274	0.241384518	0.299634794
MexAM1_META1p1595		hypothetical protein	7	43	10	23	38	35	15	16	-0.820864723	0.229411454	0.590037153	-0.477006761	0.42725444	0.480835209	-1.297871485	0.06132643	0.089255575
MexAM1_META1p1596		hypothetical protein	107	366	146	88	131	161	150	81	0.087270758	0.863001384	0.965024798	-1.873304841	3.09E-05	6.29E-05	-1.786034083	0.000391087	0.000847184
MexAM1_META1p1597		Hypothetical protein	24	202	21	30	30	50	53	34	0.433198492	0.57615679	0.852620016	-2.232519508	0.001190612	0.002030833	-1.799321016	0.019236575	0.031235577
MexAM1_META1p1598		Transcriptional regulator, XRE family	1029	1265	1356	508	560	540	473	547	0.109636604	0.737113981	0.921354341	-2.390337265	2.02E-16	9.43E-16	-2.280700661	2.43E-12	1.26E-11
MexAM1_META1p1599		conserved hypothetical protein	452	821	515	289	330	352	320	438	0.414283415	0.232599078	0.592324324	-2.060593354	2.78E-11	9.32E-11	-1.64630994	1.91E-06	5.61E-06
MexAM1_META1p1600		conserved hypothetical protein	812	1288	888	224	303	307	451	354	0.741494637	0.018018977	0.132146247	-3.046849051	8.76E-28	7.73E-27	-2.305354415	1.14E-13	6.61E-13
MexAM1_META1p1601		conserved hypothetical protein	100	303	129	97	122	120	139	105	0.310697731	0.490031467	0.805134051	-1.808416062	6.41E-06	1.39E-05	-1.497718331	0.000822407	0.001698281
MexAM1_META1p1602		putative patatin-like phospholipase	145	649	183	220	248	211	285	292	0.532662133	0.312317106	0.679363442	-1.636000306	0.000521636	0.000925551	-1.103338173	0.036091598	0.055311396
MexAM1_META1p1603		hypothetical protein	44	177	21	99	124	108	118	109	0.237035353	0.70637884	0.909085991	-0.653279222	0.248151709	0.296551783	-0.416243869	0.509833251	0.571803965
MexAM1_META1p1604		hypothetical protein	144	439	264	190	265	163	249	226	0.41095879	0.342976947	0.706389802	-1.635171804	2.42E-05	4.97E-05	-1.224213014	0.004630468	0.008385812
MexAM1_META1p1605		conserved hypothetical protein	14	403	12	36	61	35	70	15	0.185192393	NA	NA	-2.764294915	NA	NA	-2.579102522	NA	NA
MexAM1_META1p1609		conserved hypothetical protein	98	1259	70	460	789	660	412	247	-0.716687838	NA	NA	-0.664706062	NA	NA	-1.3813939	NA	NA
MexAM1_META1p1610		hypothetical protein	59	863	30	171	268	232	180	112	-0.392400072	0.753053413	0.92783931	-1.571402734	0.158516686	0.197123629	-1.963802806	0.115280412	0.157117879
MexAM1_META1p1611		Hypothetical protein	64	525	60	177	347	282	316	234	0.278799643	0.689755314	0.903464952	-0.81215714	0.19417428	0.236824838	-0.533357497	0.445456001	0.509525633
MexAM1_META1p1612		Hypothetical protein	39	442	53	284	353	323	253	241	-0.178604955	0.805217569	0.942758103	-0.224424137	0.729447932	0.766419444	-0.403029092	0.578662845	0.637615916
MexAM1_META1p1613		conserved hypothetical protein	24	110	20	150	183	186	92	93	-0.708759483	0.219065593	0.574112482	0.638221397	0.22141365	0.267269311	-0.070538086	0.904140306	0.924810619
MexAM1_META1p1616		conserved hypothetical protein	98	291	103	104	125	125	144	149	0.505760513	0.266627877	0.632161177	-1.621485592	6.83E-05	0.000133923	-1.115725079	0.01391102	0.02311318
MexAM1_META1p1617		hypothetical protein	263	810	259	315	476	483	421	555	0.416217278	0.36289298	0.719216796	-1.22680034	0.002736952	0.004487504	-0.810583063	0.076377855	0.108470856
MexAM1_META1p1618		two-component transcriptional regulator, LuxR family	603	842	430	250	289	303	273	449	0.549776918	0.141650302	0.463643805	-2.337178979	2.45E-12	8.79E-12	-1.787402061	1.57E-06	4.68E-06
MexAM1_META1p1619		Esterase/lipase-like protein (fragment)	186	440	311	272	349	265	358	519	0.765019596	0.050650415	0.254233198	-1.267466067	0.000308976	0.000563661	-0.502446471	0.199113553	0.252248357
MexAM1_META1p1621		putative ubiE/COQ5 methyltransferase family enzyme	1507	1614	1880	318	423	364	702	996	1.405186535	2.15E-05	0.000641486	-3.41304182	7.29E-31	7.50E-30	-2.007855285	9.72E-10	3.95E-09
MexAM1_META1p1623		hypothetical protein	1413	4057	1805	6968	9378	8856	7369	8818	0.14915651	0.710241496	0.910907788	0.627710366	0.080696344	0.106867667	0.776866877	0.053138255	0.078235513
MexAM1_META1p1624		putative sensor hybrid histidine kinase with PAS and two responser regulator receiver domains	148	1126	176	2386	2992	3009	2310	3126	0.154292138	0.81121136	0.946323705	1.444285119	0.012598776	0.019017425	1.598577257	0.013478246	0.022448102
MexAM1_META1p1625		conserved hypothetical protein	143	542	163	399	495	462	443	589	0.38424637	0.434117857	0.771585868	-0.454150192	0.302971142	0.354702095	-0.069903821	0.887091808	0.910366989
MexAM1_META1p1626		Transcriptional regulator, LysR family	85	504	69	234	286	330	288	391	0.455285213	0.479144	0.797709047	-0.722061121	0.210581317	0.25508477	-0.266775909	0.678742627	0.729536882
MexAM1_META1p1627		putative bacterial luciferase family oxidoreductase	14	539	10	168	272	199	243	209	0.30944104	NA	NA	-0.870167939	NA	NA	-0.560726898	NA	NA
MexAM1_META1p1628		conserved hypothetical protein; putative membrane protein	11	206	14	176	234	180	171	133	-0.169613374	NA	NA	0.295025278	NA	NA	0.125411904	NA	NA
MexAM1_META1p1629		transcriptional regulator, LysR family	81	524	86	583	664	646	430	519	-0.227083633	0.715980641	0.912586907	0.370501076	0.50808691	0.560744009	0.143417443	0.818757609	0.852050463
MexAM1_META1p1633		conserved hypothetical protein	30	438	40	69	85	71	95	71	0.341108417	NA	NA	-2.232352423	NA	NA	-1.891244006	NA	NA
MexAM1_META1p1634		Basic membrane lipoprotein	55	566	60	112	132	135	177	107	0.362146161	0.628050881	0.875750769	-1.909926568	0.004224032	0.006772172	-1.547780407	0.038022351	0.057927731
MexAM1_META1p1635		Hypothetical protein	7	0	4	3	7	4	20	5	1.678951302	0.11832136	0.419043588	-0.991789095	0.337698886	0.390144784	0.687162207	0.527160142	0.589323912
MexAM1_META1p1636		hypothetical protein; putative exported protein	8	105	2	8	11	11	21	16	1.098043428	0.282214018	0.650176259	-2.999920924	0.000948804	0.001634066	-1.901877495	0.056219092	0.082342959
MexAM1_META1p1637		Peptidase S15	12	820	5	13	34	18	129	34	2.192919896	NA	NA	-4.783012762	NA	NA	-2.590092866	NA	NA
MexAM1_META1p1638		putative creatininase (creatine amidohydrolase)	21	407	10	30	89	41	129	62	1.133859983	NA	NA	-2.581566587	NA	NA	-1.447706604	NA	NA
MexAM1_META1p1639		putative Long-chain-fatty-acid--CoA ligase (Long-chain acyl-CoA synthetase) (Acyl-CoA synthetase) (putative fadD)	14	766	15	35	77	34	163	67	1.504027624	NA	NA	-3.530882378	NA	NA	-2.026854754	NA	NA
MexAM1_META1p1640		putative NAD(P)H dehydrogenase (quione)	7	294	9	52	96	105	103	58	0.173354814	NA	NA	-1.364120266	NA	NA	-1.190765452	NA	NA
MexAM1_META1p1641		conserved hypothetical protein with putative FAD binding domain	44	745	42	36	66	74	147	72	1.140643261	NA	NA	-3.325988263	NA	NA	-2.185345001	NA	NA
MexAM1_META1p1642		putative 2OG-Fe(II) oxygenase superfamily	27	484	16	17	35	32	89	28	1.316156135	NA	NA	-3.739385142	NA	NA	-2.423229007	NA	NA
MexAM1_META1p1643		putative ABC transporter protein, periplasmic substrate-binding component precursor	25	485	21	32	57	61	106	60	0.968064283	NA	NA	-2.902399163	NA	NA	-1.93433488	NA	NA
MexAM1_META1p1644		rieske 2Fe-2S family protein	23	547	21	70	87	103	147	78	0.578285898	NA	NA	-2.223711686	NA	NA	-1.645425788	NA	NA
MexAM1_META1p1645		putative permease component of ABC transporter	14	398	25	27	36	44	93	33	1.032608302	0.432360907	0.770140961	-3.082804466	0.008682292	0.013434978	-2.050196164	0.117469381	0.159786107
MexAM1_META1p1646		putative ATP-binding component of ABC transporter	22	426	31	28	54	42	103	74	1.341183026	NA	NA	-3.04567316	NA	NA	-1.704490134	NA	NA
MexAM1_META1p1647		putative ABC transporter protein, periplasmic substrate-binding component precursor	127	604	209	88	93	120	135	146	0.669282914	0.211094308	0.564886187	-2.76271966	6.67E-09	1.87E-08	-2.093436746	8.03E-05	0.000189633
MexAM1_META1p1648		putative transcriptional regulator, LysR family	9	454	8	19	32	22	68	12	0.95257078	NA	NA	-3.744635169	NA	NA	-2.792064389	NA	NA
MexAM1_META1p1649		putative N-isopropylammelide isopropylaminohydrolase	13	686	7	11	32	16	117	10	1.986438626	NA	NA	-4.690783965	NA	NA	-2.704345339	NA	NA
MexAM1_META1p1650		hypothetical protein; putative exported protein	515	602	387	101	172	112	437	542	2.158115029	2.08E-11	2.57E-09	-3.201290094	2.02E-28	1.84E-27	-1.043175065	0.000945466	0.00193289
MexAM1_META1p1651		hypothetical protein; putative exported protein	84	229	94	7	9	14	37	25	1.844378534	0.001207107	0.017623753	-4.93391523	8.92E-23	6.00E-22	-3.089536696	1.34E-09	5.35E-09
MexAM1_META1p1652		transcriptional regulator, LysR family	116	561	135	7	19	17	77	11	1.887558838	0.013779558	0.109304941	-5.419294293	1.79E-15	7.93E-15	-3.531735456	1.50E-06	4.47E-06
MexAM1_META1p1653	guaD	guanine deaminase	147	813	101	118	173	148	217	194	0.703496169	0.276206233	0.643151289	-2.380087829	3.72E-05	7.49E-05	-1.67659166	0.009225825	0.015875872
MexAM1_META1p1654		putative oxidoreductase, molybdopterin-binding subunit	298	1613	314	125	293	225	427	262	0.948038003	0.117199045	0.417207133	-2.958849539	4.42E-08	1.15E-07	-2.010811536	0.000856233	0.001764385
MexAM1_META1p1655		putative oxidoreductase, FAD-binding subunit	124	528	109	32	92	53	103	77	0.889446207	0.135287761	0.448722445	-3.301153372	4.40E-10	1.35E-09	-2.411707165	4.02E-05	9.94E-05
MexAM1_META1p1656		conserved hypothetical protein; putative exported protein	53	538	54	125	164	140	200	167	0.561199391	0.447334002	0.780137454	-1.661671892	0.011891907	0.018029197	-1.100472501	0.13572418	0.181325172
MexAM1_META1p1657		ATP-binding protein of ABC family transporter	41	490	6	7	17	15	82	16	2.18275581	0.151384951	0.478344645	-4.888111334	0.00032671	0.00059375	-2.705355524	0.072084533	0.102866845
MexAM1_META1p1658		ABC family transporter permease protein	9	447	13	10	13	12	72	17	2.139724206	NA	NA	-4.776754288	NA	NA	-2.637030082	NA	NA
MexAM1_META1p1659		ABC family transporter substrate-binding protein	74	497	103	19	54	43	110	63	1.436382492	0.03095158	0.187883499	-3.71552891	3.81E-10	1.17E-09	-2.279146418	0.000489454	0.001046378
MexAM1_META1p1660		flavin reductase domain protein, FMN-binding	54	350	117	8	17	17	84	32	2.29772667	0.000785149	0.012520108	-4.802508061	4.37E-15	1.88E-14	-2.504781391	0.000112911	0.000261621
MexAM1_META1p1661	rutD	putative enzyme of alternative pyrimidine degradation pathway, putative alpha/beta hydrolase	215	658	378	22	43	30	106	46	1.506708131	0.003403501	0.039196992	-4.930626644	2.36E-27	2.04E-26	-3.423918513	3.99E-12	2.02E-11
MexAM1_META1p1662	rutC	enzyme of alternative pyrimidine degradation pathway	204	437	462	27	43	34	64	57	1.025564173	0.022175789	0.153581693	-4.640966182	1.88E-32	2.10E-31	-3.615402009	2.54E-17	2.00E-16
MexAM1_META1p1663	rutB	enzyme of alternative pyrimidine degradation pathway	673	1072	1312	21	50	43	104	77	1.505055771	0.000560952	0.009663606	-6.022372614	2.20E-55	6.62E-54	-4.517316843	1.19E-27	2.06E-26
MexAM1_META1p1664		putative luciferase family protein, putative flavin-dependent oxidoreductase	3167	3461	7530	55	119	92	257	256	1.783242486	0.000163865	0.003563198	-7.043288951	1.08E-62	4.50E-61	-5.260046465	9.92E-30	1.92E-28
MexAM1_META1p1665		putative transcriptional regulator, TetR/AcrR family	34	341	20	165	232	144	185	211	0.339562417	0.669164486	0.894184344	-0.615604188	0.387603944	0.441808821	-0.276041772	0.728723577	0.774027656
MexAM1_META1p1666	allA	ureidoglycolate hydrolase	18	257	15	16	58	28	75	23	0.835704784	NA	NA	-2.666772152	NA	NA	-1.831067369	NA	NA
MexAM1_META1p1667		conserved hypothetical protein	65	483	102	62	157	128	154	130	0.562879651	0.379115683	0.735729332	-2.075258348	0.000281805	0.00051775	-1.512378697	0.017710705	0.02891648
MexAM1_META1p1668		conserved hypothetical protein; putative membrane protein	158	776	237	112	206	167	203	162	0.412698786	0.439326239	0.775153155	-2.437165522	2.96E-07	7.19E-07	-2.024466736	0.000138487	0.000318275
MexAM1_META1p1669		Transcriptional regulator, LysR family	24	472	19	141	231	194	161	90	-0.359902298	NA	NA	-0.932649992	NA	NA	-1.292552289	NA	NA
MexAM1_META1p1670		conserved hypothetical protein with putative xylanase/chitin deacetylase domain	105	842	231	83	100	120	181	100	0.675413822	0.291017868	0.658842418	-3.067301294	7.34E-08	1.88E-07	-2.391887472	0.000168104	0.000382665
MexAM1_META1p1671		Conserved hypothetical protein	137	341	102	166	396	344	177	118	-0.770797823	0.108510391	0.400010551	-0.569398396	0.183371528	0.225017271	-1.340196219	0.005395081	0.009680325
MexAM1_META1p1673		conserved hypothetical protein	989	1330	359	569	826	682	361	314	-0.824332031	0.069823193	0.307890443	-1.554234631	0.000123628	0.000236059	-2.378566662	1.66E-07	5.44E-07
MexAM1_META1p1674		conserved hypothetical protein	400	798	214	1173	2898	2388	2515	1033	-0.008831299	0.986467854	0.998254233	0.971463429	0.037484957	0.05270607	0.96263213	0.065084501	0.094021025
MexAM1_META1p1675		putative diguanylate cyclase with GGDEF motif; putative membrane protein	207	778	172	920	1784	1662	1576	802	-0.045509595	0.93434618	0.984442287	0.749247957	0.130487175	0.165308565	0.703738362	0.203773134	0.257312715
MexAM1_META1p1676		putative outer membrane protein, OmpW family	162	401	80	733	1301	1283	762	394	-0.698494764	0.190666186	0.535500226	1.193938774	0.012803309	0.019298056	0.495444009	0.355644831	0.419290086
MexAM1_META1p1679		hypothetical protein	54	147	41	219	170	194	110	211	-0.135099761	0.800405395	0.942577778	0.175365867	0.716392265	0.75519743	0.040266106	0.940511112	0.954945078
MexAM1_META1p1680		hypothetical protein	2485	2255	1922	154	138	154	137	151	0.118075983	0.744991197	0.923480218	-5.09125142	8.04E-58	2.66E-56	-4.973175436	4.20E-44	2.12E-42
MexAM1_META1p1682	ggt	gamma-glutamyltranspeptidase	1914	2678	1425	471	872	691	1039	831	0.702436524	0.028734499	0.180870292	-2.79600289	1.81E-22	1.19E-21	-2.093566365	6.10E-11	2.78E-10
MexAM1_META1p1683		putative aminoglycoside phosphotransferase	376	714	223	66	128	96	128	112	0.55339357	0.207302477	0.557377477	-3.383261828	2.62E-18	1.39E-17	-2.829868258	5.80E-11	2.66E-10
MexAM1_META1p1685		putative 1-acylglycerol-3-phosphate O-acyltransferase (plsC)	21	408	28	397	774	595	367	358	-0.456026071	NA	NA	0.854219829	NA	NA	0.398193758	NA	NA
MexAM1_META1p1686		hypothetical protein	6	93	6	101	228	173	75	73	-0.919553233	0.25578047	0.620155456	1.133858074	0.121306616	0.154496384	0.214304841	0.793841757	0.830010405
MexAM1_META1p1687		Conserved hypothetical protein	39	176	7	46	180	135	103	64	-0.222883583	0.783941056	0.936575757	-0.487448431	0.50324858	0.556490562	-0.710332013	0.383651751	0.447605488
MexAM1_META1p1688	metW	MetW (putative cysthationine synthase)	50	372	39	473	816	652	397	359	-0.544456533	0.425848216	0.766121527	0.960868345	0.117597096	0.150110087	0.416411812	0.544162387	0.604527667
MexAM1_META1p1689	metX	homoserine O-acetyltransferase	384	976	372	924	1295	1029	944	1265	0.234126615	0.566066103	0.8484852	-0.258897366	0.47908353	0.53203937	-0.024770752	0.951674223	0.962508049
MexAM1_META1p1690	msrB	methionine sulfoxide reductase (Peptide- methionine (R)-S-oxide reductase)	859	1196	814	320	864	479	788	711	0.712874471	0.036896138	0.209549849	-2.067124688	1.29E-11	4.43E-11	-1.354250217	7.04E-05	0.000167451
MexAM1_META1p1691	msrA	Peptide methionine sulfoxide reductase msrA (Protein- methionine-S-oxide reductase) (Peptide Met(O) reductase)	1083	1349	1567	2059	2716	2284	1925	2352	0.061396828	0.849003648	0.96244143	-0.409289576	0.156372351	0.194768606	-0.347892748	0.281180897	0.341535937
MexAM1_META1p1692	bfr	bacterioferritin, an iron storage homoprotein	2552	2929	4432	10334	11699	10990	4912	5749	-0.863379824	0.022790726	0.156140475	0.510340521	0.132498965	0.167550033	-0.353039303	0.35207281	0.4158672
MexAM1_META1p1693		conserved hypothetical protein	105	301	169	427	581	432	369	392	-0.132253465	0.740700572	0.92237066	0.146945691	0.683183036	0.724665752	0.014692226	0.970880827	0.977482251
MexAM1_META1p1694		conserved hypothetical protein	545	993	375	120	351	190	451	322	1.096586788	0.012224579	0.100828461	-2.788335617	9.97E-13	3.67E-12	-1.691748829	0.000100825	0.000234931
MexAM1_META1p1695		Exopolysaccharide biosynthesis protein	12	559	13	28	99	47	127	48	0.903681849	NA	NA	-2.881841602	NA	NA	-1.978159753	NA	NA
MexAM1_META1p1696		hypothetical protein; putative exported protein	4945	3921	4278	1820	2073	1774	5186	8556	2.043113404	2.88E-08	1.95E-06	-2.435082157	1.47E-13	5.74E-13	-0.391968753	0.28672731	0.347729551
MexAM1_META1p1697		Conserved hypothetical protein	125	663	93	73	146	124	142	91	0.27418313	0.671066498	0.895329314	-2.50434625	1.31E-05	2.77E-05	-2.23016312	0.000520139	0.001106652
MexAM1_META1p1698		hypothetical protein	17	272	5	14	74	61	85	31	0.546441878	0.709523017	0.910737594	-2.138696999	0.102789931	0.13301094	-1.592255121	0.276914794	0.336748749
MexAM1_META1p1699		hypothetical protein; putative exported protein	14	107	23	140	227	176	99	119	-0.509286927	0.405513382	0.757529528	0.779304625	0.160726903	0.199572741	0.270017698	0.664067071	0.716487355
MexAM1_META1p1700	rpmG	50S ribosomal subunit protein L33	45	123	64	3028	3117	2701	1533	2612	-0.341106475	0.424745048	0.766121527	4.107848032	1.76E-25	1.37E-24	3.766741557	7.74E-18	6.28E-17
MexAM1_META1p1701	panB	3-methyl-2-oxobutanoate hydroxymethyltransferase, pantothenate biosynthetic process	208	561	126	664	886	783	740	992	0.35589767	0.467755365	0.794152513	0.241102816	0.583983119	0.63238569	0.597000486	0.224703413	0.281173144
MexAM1_META1p1702		thioredoxin-related	332	515	295	103	178	129	389	346	1.657163583	2.45E-07	1.30E-05	-2.700714245	7.43E-21	4.53E-20	-1.043550662	0.000948838	0.001939147
MexAM1_META1p1703		conserved hypothetical protein; putative exported protein	1481	1566	1366	209	496	302	1053	1072	1.924749202	7.54E-10	7.22E-08	-3.415794371	3.08E-34	3.71E-33	-1.491045169	1.51E-06	4.49E-06
MexAM1_META1p1704		conserved hypothetical protein; putative exported protein	4730	4730	6386	1047	1266	1033	3337	4168	1.9389816	2.67E-08	1.83E-06	-3.47361365	8.26E-29	7.65E-28	-1.534632049	1.03E-05	2.78E-05
MexAM1_META1p1705		Putative metallo-hydrolase/oxidoreductase	3059	3018	2662	214	455	337	920	914	1.70175463	1.14E-08	8.16E-07	-4.393462899	3.47E-61	1.32E-59	-2.691708269	6.91E-20	6.55E-19
MexAM1_META1p1706		Transcriptional regulator, TetR family	661	895	479	114	149	106	158	144	0.496953394	0.155857628	0.484639294	-3.659481766	1.39E-32	1.57E-31	-3.162528372	3.29E-20	3.19E-19
MexAM1_META1p1707		putative nucleotidyltransferase	309	474	252	76	77	81	76	101	0.360640129	0.347520219	0.709529956	-3.315893334	4.44E-23	3.04E-22	-2.955253205	3.19E-15	2.09E-14
MexAM1_META1p1708		conserved hypothetical protein	132	301	119	85	73	66	87	109	0.54758354	0.236591353	0.597203021	-2.423426332	3.56E-09	1.02E-08	-1.875842791	4.04E-05	9.99E-05
MexAM1_META1p1709		putative GTPase, putative CobW-like cobalamin biosynthesis protein	1555	1881	2037	1090	1217	996	1070	1498	0.400124344	0.245697873	0.609005608	-1.935218159	3.34E-10	1.03E-09	-1.535093815	8.26E-06	2.25E-05
MexAM1_META1p1711		conserved hypothetical protein	16	141	23	11	14	11	23	3	0.323592553	0.716246454	0.912586907	-3.416065039	9.45E-06	2.01E-05	-3.092472487	0.000344896	0.000753657
MexAM1_META1p1712		conserved hypothetical protein; putative membrane protein	48	729	17	445	1342	1216	841	290	-0.537399712	NA	NA	0.79608976	NA	NA	0.258690048	NA	NA
MexAM1_META1p1713		hypothetical protein	315	1908	296	1070	2589	2118	1547	903	-0.385653489	0.547634185	0.837300776	0.03720951	0.948305442	0.956301532	-0.348443979	0.587165165	0.645954389
MexAM1_META1p1714		conserved hypothetical protein	43	732	31	423	791	566	431	403	-0.269366674	NA	NA	0.057650761	NA	NA	-0.211715913	NA	NA
MexAM1_META1p1715		conserved hypothetical protein, putative membrane protein	151	624	78	268	758	574	442	320	-0.205300643	0.745677072	0.923962087	-0.275584938	0.626824759	0.672571286	-0.480885581	0.448127498	0.512204542
MexAM1_META1p1716		hypothetical protein; putative exported protein	13006	14684	5444	443	670	410	1849	2407	2.280340924	6.47E-08	3.98E-06	-5.65004336	1.05E-50	2.55E-49	-3.369702436	1.08E-15	7.28E-15
MexAM1_META1p1717		conserved hypothetical protein	99	367	50	101	188	130	125	71	-0.269945137	0.664760074	0.892834695	-1.451023828	0.008863486	0.01369151	-1.720968966	0.005680318	0.01015112
MexAM1_META1p1718	lysA	diaminopimelate decarboxylase	48	656	24	860	1429	1114	602	724	-0.549652112	NA	NA	1.150005042	NA	NA	0.600352929	NA	NA
MexAM1_META1p1719		hypothetical protein; putative exported protein	59	242	68	107	288	188	171	147	-0.014253201	0.978624929	0.997758341	-0.54791631	0.251134781	0.299426228	-0.56216951	0.292481528	0.353535981
MexAM1_META1p1720		hypothetical protein	17	153	15	789	662	645	423	601	-0.302836945	0.673061805	0.895329314	2.473593442	0.000143075	0.000270697	2.170756497	0.002776853	0.005228353
MexAM1_META1p1721		hypothetical protein	65	410	44	288	717	471	596	504	0.430245852	0.523755183	0.822579971	0.351709465	0.561810077	0.611676622	0.781955317	0.248062067	0.306699403
MexAM1_META1p1722		conserved hypothetical protein	55	366	33	261	914	496	1291	709	1.149976383	0.114543968	0.412716648	0.695379156	0.288567807	0.339501171	1.845355539	0.011617338	0.019670086
MexAM1_META1p1723	rnhB	RNAse HII	42	359	32	37	101	66	108	53	0.522348838	0.500731394	0.812793582	-2.235868897	0.001230545	0.002094925	-1.713520059	0.026472995	0.041620007
MexAM1_META1p1724		putative glycosyl transferase, group 1	5	532	4	8	24	13	79	8	1.832416273	NA	NA	-4.69497227	NA	NA	-2.862555996	NA	NA
MexAM1_META1p1725		Conserved hypothetical protein	5	403	8	86	133	115	108	71	-0.093716266	NA	NA	-1.361761956	NA	NA	-1.455478223	NA	NA
MexAM1_META1p1726	sga	serine-glyoxylate aminotransferase (SGAT)	1630	2046	1935	30481	46279	36583	18752	26081	-0.538926494	0.066751442	0.299947412	3.100440166	6.03E-32	6.56E-31	2.561513672	3.44E-18	2.86E-17
MexAM1_META1p1727	hprA	Hydroxypyruvate reductase, NAD(P)H-dependent	471	869	538	7414	8834	7136	4589	7541	-0.177297879	0.623900063	0.874769703	2.460405013	3.71E-14	1.51E-13	2.283107134	3.20E-10	1.36E-09
MexAM1_META1p1728	mtdA	NADP-dependent methylene-tetrahydromethanopterin/methylene-tetrahydrofolate dehydrogenase	178	595	200	12150	16941	13990	5460	7692	-0.922189821	0.041885778	0.226511003	4.31677427	3.71E-26	3.01E-25	3.394584449	9.37E-14	5.50E-13
MexAM1_META1p1729	fch	methenyl tetrahydrofolate cyclohydrolase	106	391	104	5772	8533	7031	2510	3692	-0.986427207	0.044769803	0.235267128	4.002997886	1.80E-19	1.03E-18	3.01657068	1.12E-09	4.49E-09
MexAM1_META1p1730	mtkA	Malate thiokinase, large subunit	893	1376	1469	9045	12148	10346	4596	7923	-0.548632318	0.13671412	0.452006969	1.854246873	2.00E-08	5.39E-08	1.305614555	0.000407746	0.00088017
MexAM1_META1p1731	mtkB	Malate thiokinase, small subunit	406	743	543	6100	8611	6954	3491	4785	-0.597354094	0.063269057	0.290813204	2.472632871	1.34E-17	6.76E-17	1.875278778	6.70E-09	2.50E-08
MexAM1_META1p1732	ppc	phosphoenolpyruvate carboxylase	181	1475	171	4182	6903	5086	2312	2841	-0.840897388	0.218134058	0.573154508	2.040232565	0.000848981	0.001471521	1.199335176	0.079375625	0.112343425
MexAM1_META1p1733	mcl	malyl-CoA lyase/beta-methylmalyl-CoA lyase	989	1179	1062	17187	22240	19831	9930	14140	-0.518124422	0.083780212	0.346450804	2.97945026	1.71E-28	1.57E-27	2.461325838	2.69E-16	1.92E-15
MexAM1_META1p1734		conserved hypothetical protein	60	334	54	450	502	503	221	293	-0.734439015	0.230596584	0.590488685	0.612702526	0.265171486	0.314456741	-0.121736489	0.843234078	0.873284384
MexAM1_META1p1735		putative carboxymethylenebutenolidase precursor (dienelactone hydrolase) (tat pathway signal)	524	908	592	1157	1595	1248	1407	1522	0.339973386	0.26048962	0.625538697	-0.216866355	0.424130258	0.477838057	0.123107031	0.684520962	0.734817676
MexAM1_META1p1736		putative transcriptional coactivator/pterin dehydratase	358	603	513	526	620	601	606	812	0.472099334	0.160231386	0.49180726	-0.951930922	0.001593339	0.002680274	-0.479831588	0.153905639	0.202151857
MexAM1_META1p1737		ABC transporter substrate binding protein (subunit A)	183	669	151	436	878	566	604	649	0.246230239	0.633851708	0.879501064	-0.267207052	0.564359028	0.614021833	-0.020976814	0.967696262	0.975065304
MexAM1_META1p1738		ABC transporter permease component (subunit B)	13	370	14	151	307	187	225	221	0.301247637	NA	NA	-0.387449435	NA	NA	-0.086201798	NA	NA
MexAM1_META1p1739		ABC transporter ATP-binding protein (subunit C)	117	450	46	117	360	210	217	201	0.157464031	0.811087738	0.946323705	-1.028715168	0.080999791	0.107201043	-0.871251137	0.186204283	0.238272517
MexAM1_META1p1740	xoxF	XoxF, PQQ-linked dehydrogenase of unknown function	108594	107529	195684	289836	286636	247274	289361	337228	0.354737647	0.404624596	0.757529528	-0.217641528	0.5675559	0.617176104	0.137096119	0.747392239	0.790078588
MexAM1_META1p1741	xoxG	Cytochrome c	7714	8218	13721	42550	42830	36494	26511	38590	-0.154529596	0.715064095	0.912576156	0.824119202	0.02952847	0.042176747	0.669589606	0.113736388	0.155285752
MexAM1_META1p1742	xoxJ	conserved exported of unknown function	619	1116	1414	15404	21008	16169	12953	16406	-0.053822412	0.892265112	0.972849158	2.832960183	1.85E-15	8.20E-15	2.779137771	2.96E-12	1.52E-11
MexAM1_META1p1743	folK	2-amino-4-hydroxy-6-hydroxymethyldihydropteridine pyrophosphokinase (7,8-dihydro-6-hydroxymethylpterin-pyrophosphokinase, 6-hydroxymethyl-7,8-dihydropterin pyrophosphokinase, PPPK)	39	258	22	178	487	350	290	256	-0.032959321	0.963031985	0.991408031	0.511086068	0.424283761	0.477924418	0.478126748	0.503456083	0.565569613
MexAM1_META1p1744	folB	dihydroneopterin aldolase	49	231	41	345	595	437	325	297	-0.330946633	0.560830808	0.845732685	0.957507166	0.062229546	0.084168236	0.626560533	0.274841902	0.334555057
MexAM1_META1p1745	folP	7,8-dihydropteroate synthase (dihydropteroate synthase (DHPS), dihydropteroate pyrophosphorylase)	218	584	125	622	1151	810	650	608	-0.214757721	0.663088012	0.892778599	0.30307367	0.493215904	0.546270651	0.088315949	0.85826055	0.886137515
MexAM1_META1p1746		putative exported protein	175	332	181	1147	2057	1403	1182	1372	-0.032637027	0.920313075	0.98116449	1.523694171	2.67E-07	6.52E-07	1.491057144	6.34E-06	1.76E-05
MexAM1_META1p1747		hypothetical protein	723	1039	872	3015	3906	3021	2130	3085	-0.150738869	0.635116184	0.880050581	0.708054088	0.012988573	0.019539413	0.557315218	0.080222303	0.113464294
MexAM1_META1p1748	pqqE	Pyrroloquinoline quinone (PQQ) biosynthesis protein E	1727	2257	2101	2156	3300	2431	2298	2966	0.216823094	0.457042084	0.788007962	-0.860415838	0.000974882	0.001676657	-0.643592745	0.027338007	0.042889774
MexAM1_META1p1749	pqqCD	bifunctional coenzyme pyrroloquinoline quinone (PQQ) biosynthesis protein pyrroloquinoline-quinone synthase/PQQ synthesis protein D	3082	3645	4309	3418	3891	3441	2134	3204	-0.243896196	0.491037543	0.805134051	-1.252103351	7.67E-05	0.000149638	-1.495999547	2.40E-05	6.10E-05
MexAM1_META1p1750	pqqB	Pyrroloquinoline quinone (PQQ) biosynthesis protein B	620	975	748	1760	2663	2316	1321	1599	-0.406328413	0.155527798	0.484479241	0.303303248	0.23731359	0.284693908	-0.103025165	0.719718896	0.766426681
MexAM1_META1p1751	pqqA	Coenzyme PQQ synthesis protein A (Pyrroloquinoline quinone biosynthesis protein A) (Coenzyme PQQ synthesis protein D)	926	1117	1273	2908	2760	2607	1490	2817	-0.19841068	0.62246514	0.873524467	0.128328616	0.72210948	0.76050785	-0.070082064	0.862094799	0.889263154
MexAM1_META1p1752	mxbM	two-component transcriptional regulator, response regulator	1058	1276	893	507	823	593	936	988	0.80870252	0.003455694	0.0395782	-1.979394534	1.24E-15	5.54E-15	-1.170692015	2.18E-05	5.56E-05
MexAM1_META1p1753	mxbD	two-component transcriptional regulator, sensor kinase	396	1136	382	669	1161	897	1221	1235	0.664758053	0.120592724	0.422359356	-0.669634017	0.081071191	0.10727271	-0.004875964	0.990924228	0.992680053
MexAM1_META1p1754		Conserved hypothetical protein	73	172	94	323	335	321	552	775	1.196881305	0.002451689	0.030192188	0.375228728	0.298765544	0.350173938	1.572110033	8.63E-05	0.000202682
MexAM1_META1p1755	fhcC	formyltransferase/hydrolase complex Fhc subunit C	46	409	17	720	1458	975	586	467	-0.748204146	NA	NA	1.630371922	NA	NA	0.882167776	NA	NA
MexAM1_META1p1756	fhcD	formyltransferase/hydrolase complex Fhc subunit D	34	488	51	3761	6146	4694	2117	1987	-1.021336615	0.172859985	0.512476153	3.579309864	1.04E-07	2.63E-07	2.557973248	0.000668871	0.001401046
MexAM1_META1p1757	fhcA	formyltransferase/hydrolase complex Fhc subunit A	47	848	61	5836	9062	6772	3647	4061	-0.688572409	NA	NA	3.430304193	NA	NA	2.741731784	NA	NA
MexAM1_META1p1758	fhcB	Formyltransferase/hydrolase complex Fhc subunit B	11	540	15	1166	1861	1317	846	855	-0.546449393	NA	NA	1.887719841	NA	NA	1.341270448	NA	NA
MexAM1_META1p1760	mptG	ribofuranosylaminobenzene 5'-phosphate (RFAP) synthase	39	532	22	209	407	255	205	164	-0.409131234	NA	NA	-0.539225967	NA	NA	-0.948357201	NA	NA
MexAM1_META1p1761	mtdB	NAD(P)-dependent methylene tetrahydromethanopterin dehydrogenase	190	596	152	2318	4045	3264	2671	1968	-0.234894637	0.624755246	0.874769703	2.191121885	3.92E-07	9.39E-07	1.956227248	5.02E-05	0.000121947
MexAM1_META1p1762		tetrahydromethanopterin C1 transfer protein	32	549	21	305	770	550	421	327	-0.263698039	0.833256334	0.95521127	0.318183416	0.776573646	0.806935924	0.054485377	0.965331763	0.972998093
MexAM1_META1p1763	mch	N(5),N(10)-methenyltetrahydromethanopterin cyclohydrolase (methenyl-H4MPT cyclohydrolase)	162	613	134	3927	6285	4684	3270	3202	-0.39571875	0.4402417	0.775159438	2.888189917	3.74E-10	1.15E-09	2.492471168	1.30E-06	3.90E-06
MexAM1_META1p1764		tetrahydromethanopterin synthesis protein	25	475	21	493	960	741	398	294	-0.834787382	NA	NA	0.985350824	NA	NA	0.150563442	NA	NA
MexAM1_META1p1765		etrahydromethanopterin-linked formaldehyde oxidation protein	3	427	3	33	106	58	86	24	0.045446393	NA	NA	-2.250557329	NA	NA	-2.205110936	NA	NA
MexAM1_META1p1766	fae	formaldehyde-activating enzyme	2890	2576	3804	281263	316952	321493	147478	184821	-0.700613146	0.052928281	0.261031703	5.401962529	2.25E-62	9.22E-61	4.701349384	1.65E-38	5.74E-37
MexAM1_META1p1767		tetrahydromethanopterin-linked formaldehyde oxidation protein	15	332	10	117	194	131	164	98	0.05900256	NA	NA	-0.757172118	NA	NA	-0.698169558	NA	NA
MexAM1_META1p1768		tetrahydromethanopterin synthesis protein	150	596	86	338	720	463	460	398	0.012839349	0.982673514	0.998254233	-0.292872313	0.58039914	0.629161975	-0.280032964	0.636349328	0.692347178
MexAM1_META1p1770		conserved MxaE-like hypothetical protein	444	904	295	3145	3528	3109	1781	2179	-0.53924745	0.196598967	0.543013876	1.43021786	0.000135548	0.000257318	0.89097041	0.033438184	0.051575414
MexAM1_META1p1771		conserved exported mxaD-like hypothetical protein	215	505	316	25140	31533	30386	13967	17191	-0.702513173	0.048137272	0.246391517	5.212632011	2.98E-59	1.05E-57	4.510118838	2.54E-36	8.06E-35
MexAM1_META1p1772		Conserved hypothetical protein	46	311	48	1561	2460	2177	1036	1178	-0.680021986	0.272326321	0.638852278	2.818110597	4.52E-07	1.08E-06	2.138088611	0.000608285	0.001284088
MexAM1_META1p1773		tetrahydromethanopterin synthesis protein	56	354	65	446	749	564	463	532	-0.010595464	0.985916191	0.998254233	0.757750824	0.160521666	0.19937772	0.74715536	0.215455282	0.270690181
MexAM1_META1p1774		tetrahydromethanopterin synthesis protein	43	807	47	872	1147	891	575	712	-0.394188742	NA	NA	0.649255172	NA	NA	0.255066431	NA	NA
MexAM1_META1p1775		tetrahydromethanopterin synthesis protein	5	317	11	138	255	150	138	119	-0.255510711	NA	NA	-0.365023152	NA	NA	-0.620533863	NA	NA
MexAM1_META1p1776		tetrahydromethanopterin synthesis protein	14	360	12	96	236	140	161	164	0.314881996	NA	NA	-0.817056682	NA	NA	-0.502174686	NA	NA
MexAM1_META1p1777		conserved hypothetical protein; putative exported protein	38	283	37	543	777	534	488	850	0.319425573	0.633671957	0.879501064	1.274968239	0.034776396	0.049164448	1.594393812	0.018031303	0.029409041
MexAM1_META1p1778		conserved hypothetical protein; putative exported protein	315	1041	379	200	441	287	764	674	1.473404297	0.001207223	0.017623753	-2.106617348	2.40E-07	5.87E-07	-0.63321305	0.163029866	0.212643192
MexAM1_META1p1779		conserved hypothetical protein; putative exported protein	235	669	258	1559	1918	1517	1966	2432	0.59171901	0.161489242	0.49424291	0.956276474	0.01187647	0.018010185	1.547995484	0.000264424	0.000585214
MexAM1_META1p1780		conserved hypothetical protein; putative exported protein	113	303	107	1256	1456	1168	1927	2213	0.862046249	0.042184907	0.227829061	1.750709297	5.31E-06	1.16E-05	2.612755546	1.08E-09	4.37E-09
MexAM1_META1p1781		conserved hypothetical protein; putative exported protein	58	193	30	211	323	201	421	582	1.247491207	0.02737673	0.175261158	0.24819745	0.628205845	0.673936889	1.495688657	0.008679874	0.015019514
MexAM1_META1p1782		putative ABC transporter, ATPase	126	476	111	553	1144	686	1460	1515	1.155132261	0.024753047	0.164640856	0.563284567	0.223907965	0.270018157	1.718416829	0.000880217	0.001809012
MexAM1_META1p1783		conserved hypothetical protein; putative membrane protein	231	638	169	1167	1604	1147	1453	1640	0.446852171	0.334965492	0.700175004	0.769762662	0.06462642	0.086956232	1.216614832	0.008911444	0.015370049
MexAM1_META1p1784		conserved hypothetical protein; putative exported protein	157	441	103	1053	1589	1265	996	1270	0.013123529	0.978176026	0.997758341	1.324267997	0.002175118	0.003612031	1.337391526	0.005569651	0.009973412
MexAM1_META1p1785		putative TonB-dependent receptor:IMP dehydrogenase/GMP reductase precursor	165	1412	174	9950	16862	16969	12172	10512	-0.133763874	0.844641303	0.960762867	3.534197595	7.52E-09	2.10E-08	3.400433721	6.53E-07	2.03E-06
MexAM1_META1p1786		conserved hypothetical protein; putative exported protein	18986	20566	27456	6597	6815	6460	3552	4655	-0.519623228	0.155625345	0.484479241	-2.964337216	1.27E-19	7.36E-19	-3.483960444	1.68E-21	1.81E-20
MexAM1_META1p1787		hypothetical protein; putative exported protein	5039	5998	3986	311	605	465	667	927	1.032172845	0.000862854	0.01361951	-4.69334709	7.74E-65	3.49E-63	-3.661174245	1.08E-32	2.62E-31
MexAM1_META1p1788		putative glycosyl transferase	535	1200	534	3595	6260	6533	3854	2231	-0.609400982	0.138824188	0.456345575	1.651281066	7.73E-06	1.66E-05	1.041880084	0.011585675	0.019621817
MexAM1_META1p1789		glycosyl transferase	64	676	39	1204	4433	3547	3284	983	-0.216611958	NA	NA	2.401838838	NA	NA	2.18522688	NA	NA
MexAM1_META1p1790		putative polysaccharide export protein	19	293	13	267	768	536	737	400	0.403229603	0.742761937	0.922729487	1.142306153	0.299787739	0.351239629	1.545535755	0.209285557	0.263684537
MexAM1_META1p1791		putative succinoglycan biosynthesis transport protein exoP	143	1334	142	1427	3047	2505	3148	1678	0.308526827	0.671176283	0.895329314	0.980876262	0.131822899	0.166796869	1.289403089	0.076335436	0.108435376
MexAM1_META1p1792		hypothetical protein; putative exported protein	73	138	108	214	309	316	192	203	-0.289334409	0.398513761	0.753661357	0.180674216	0.561613192	0.611569329	-0.108660193	0.755274511	0.796920967
MexAM1_META1p1793		UPF0133 protein	110	252	123	1786	2216	2088	1555	1801	-0.08085157	0.822180131	0.949784239	2.480377388	3.94E-14	1.60E-13	2.399525818	5.14E-11	2.37E-10
MexAM1_META1p1794	dnaX	DNA polymerase III, tau and gamma subunits	60	993	33	649	1122	778	760	711	0.022592003	NA	NA	0.156668201	NA	NA	0.179260204	NA	NA
MexAM1_META1p1795		hypothetical protein; putative exported protein	396	598	341	169	382	216	377	532	1.086345985	0.002312513	0.028936655	-2.051771001	1.33E-10	4.24E-10	-0.965425016	0.006499122	0.011531538
MexAM1_META1p1796		conserved hypothetical protein; putative exported protein	511	571	462	515	654	565	649	1051	0.750506123	0.022821385	0.156140475	-1.046496299	0.000405848	0.000728839	-0.295990176	0.369599058	0.433114103
MexAM1_META1p1797		island insertion determinant, chelatase family	163	899	87	43	125	46	170	52	0.932563096	0.224513251	0.582255174	-3.601064515	1.42E-07	3.55E-07	-2.668501419	0.000463424	0.000993461
MexAM1_META1p1798		putative glutathione S-transferase	44	330	31	538	559	465	207	214	-1.135464728	0.109500442	0.402234644	0.895797149	0.159082715	0.197748431	-0.23966758	0.736600132	0.780793629
MexAM1_META1p1799		conserved hypothetical protein	398	866	263	424	783	589	736	808	0.603686921	0.153040718	0.479387822	-0.960157564	0.011226565	0.017087129	-0.356470644	0.399106273	0.463067521
MexAM1_META1p1800		putative sensor and regulator, histidine kinase and CheY-like receiver domains	157	762	81	298	614	511	629	524	0.530855598	0.413972664	0.761020752	-0.634392151	0.275874689	0.326171994	-0.103536552	0.87351834	0.898661796
MexAM1_META1p1801		hypothetical protein; putative exported protein	322	478	225	878	1841	1348	1757	847	0.196632776	0.633307561	0.879501064	0.749851104	0.043126018	0.059986739	0.946483879	0.022254035	0.035513944
MexAM1_META1p1802		transglutaminase family protein cysteine peptidase precursor	404	672	405	246	580	509	381	343	-0.037905164	0.913071779	0.980452927	-1.401724519	6.02E-06	1.31E-05	-1.439629683	3.33E-05	8.30E-05
MexAM1_META1p1803		thioesterase/thiol ester dehydrase-isomerase domain protein	125	292	137	270	382	343	232	256	-0.23386541	0.532583883	0.828958148	-0.337287452	0.316250582	0.368238602	-0.571152863	0.129854928	0.174383026
MexAM1_META1p1804		alpha/beta hydrolase protein precursor	85	508	63	346	611	470	484	424	0.166276919	0.79638021	0.939076323	-0.003958354	0.994536431	0.995651137	0.162318565	0.80158316	0.83697879
MexAM1_META1p1805		conserved hypothetical protein, putative soluble lytic transglycosylase (SLT) domain protein	53	504	19	168	290	177	186	176	0.004454194	0.995746082	0.999749088	-0.947614142	0.204806914	0.24871982	-0.943159948	0.259148184	0.318317709
MexAM1_META1p1806		putative molybdopterin oxidoreductase	26510	28432	45069	11869	14639	11748	30075	33955	1.519004165	6.29E-05	0.001603136	-2.623455968	1.10E-14	4.62E-14	-1.104451802	0.003615233	0.006675516
MexAM1_META1p1807	yejF	oligopeptide transport protein (ABC superfamily, atp_bind)	275	1055	259	667	1251	867	1131	1104	0.506994471	0.317195939	0.685182892	-0.356968014	0.431973242	0.485443005	0.150026456	0.767515327	0.807507667
MexAM1_META1p1808	deoB	phosphopentomutase	68	666	54	232	572	395	408	317	0.127704296	0.865985833	0.965432097	-0.530009879	0.434099728	0.487656468	-0.402305583	0.595325712	0.652853219
MexAM1_META1p1809		putative ATP-binding protein with two ATPase domains, ABC transporter related	314	1112	340	3954	4423	3862	2631	3586	-0.213005808	0.65903104	0.890025641	1.67352428	0.0001109	0.000212735	1.460518472	0.002540079	0.004817552
MexAM1_META1p1810		conserved hypothetical protein	13	144	15	47	113	71	65	86	0.234057544	0.758826389	0.929147728	-0.716335737	0.295688975	0.347156831	-0.482278193	0.528332849	0.590316563
MexAM1_META1p1811		putative DNA/RNA non-specific endonuclease	47	461	30	70	132	91	164	94	0.644108199	0.419316494	0.764085056	-1.981334505	0.005449418	0.008645391	-1.337226307	0.092804209	0.129615024
MexAM1_META1p1812		hypothetical protein; putative exported protein	15	131	7	5	12	3	35	10	2.022696748	0.040626193	0.223106242	-4.066293478	4.21E-06	9.33E-06	-2.04359673	0.029496675	0.046022045
MexAM1_META1p1813	dxs	1-deoxy-D-xylulose 5-phosphate synthase; flavoprotein, thiamin-binding	4174	4750	3030	4369	9085	7010	8365	7539	0.471698542	0.120073522	0.421171591	-0.482244918	0.075786241	0.100726003	-0.010546376	0.972285342	0.978046527
MexAM1_META1p1814		putative dihydroflavonol-4-reductase (Dihydrokaempferol 4-reductase)	88	596	86	868	1669	1258	910	809	-0.314992746	0.620905812	0.873287847	1.166655379	0.041219244	0.057475892	0.851662633	0.182446254	0.233945001
MexAM1_META1p1815		putative phytoene synthase	35	479	29	273	512	389	354	291	-0.038760766	NA	NA	0.016291426	NA	NA	-0.022469341	NA	NA
MexAM1_META1p1816		putative phytoene synthase	40	443	20	278	691	441	521	391	0.226824879	0.783825793	0.936575757	0.361203023	0.626239818	0.672059608	0.588027901	0.477949881	0.54102117
MexAM1_META1p1817		putative oxidoreductase, putative amine oxidase	118	740	113	1045	1620	1443	1136	956	-0.168383728	0.78637209	0.936575757	0.965615081	0.083091421	0.109689142	0.797231353	0.200484046	0.25351978
MexAM1_META1p1818	shc	squalene-hopene-cyclase	1054	1843	1258	6854	10971	9073	7705	7068	-0.056751676	0.845224065	0.960959499	1.476207728	1.51E-08	4.11E-08	1.419456052	1.11E-06	3.37E-06
MexAM1_META1p1819		conserved hypothetical protein; putative spermidine synthase (fragment)	34	351	18	263	476	446	337	256	-0.176801563	NA	NA	0.459487029	NA	NA	0.282685467	NA	NA
MexAM1_META1p1820	rkpG	acyltransferase (wcbT-like, rkpG-like)	79	726	71	2612	4570	3639	3019	2797	-0.078429212	0.912150013	0.980452927	2.520795023	7.72E-05	0.000150494	2.442365811	0.00060934	0.001285442
MexAM1_META1p1821		putative fatty acid synthase multidomain protein (rkpA-like; wcbR-like)	227	3826	277	8194	14796	11019	10034	8676	-0.041019447	NA	NA	1.883831105	NA	NA	1.842811658	NA	NA
MexAM1_META1p1822	ugdH	UDP-glucose-6-dehydrogenase	124	732	119	1473	2154	1788	1361	1825	0.030210106	0.960369184	0.991326132	1.361474686	0.012569128	0.018986496	1.391684792	0.022424455	0.035749215
MexAM1_META1p1823		putative glycosyl transferase	72	1102	47	505	871	665	602	512	-0.057337155	NA	NA	-0.336961594	NA	NA	-0.394298749	NA	NA
MexAM1_META1p1824		hypothetical protein	44	551	48	1082	1171	1038	593	800	-0.479835085	NA	NA	1.312969334	NA	NA	0.833134248	NA	NA
MexAM1_META1p1825		Hypothetical protein	9	129	4	131	241	202	134	168	-0.105885417	0.902592017	0.977402012	0.924175085	0.236919297	0.28427573	0.818289667	0.348308618	0.412125437
MexAM1_META1p1826		Hypothetical protein	6	224	3	92	424	293	322	100	-0.030992871	0.984512873	0.998254233	0.649861235	0.649615221	0.694150697	0.618868364	0.698720263	0.747264199
MexAM1_META1p1827		Hypothetical protein	232	514	152	210	483	323	290	204	-0.193467565	0.672923894	0.895329314	-1.037504828	0.011253632	0.01712071	-1.230972393	0.007268581	0.01276569
MexAM1_META1p1828		Hypothetical protein	48	304	30	71	184	107	127	59	-0.098887708	0.892493373	0.972849158	-1.236483062	0.058346226	0.079502868	-1.33537077	0.067952903	0.097778599
MexAM1_META1p1829		Hypothetical protein	33	189	36	318	786	578	487	227	-0.380350327	0.541624926	0.834055989	1.528220746	0.006672308	0.010462705	1.147870418	0.068055051	0.097880287
MexAM1_META1p1830		conserved hypothetical protein	179	511	141	401	759	689	343	283	-0.736728864	0.116150637	0.41489995	-0.029190443	0.94454981	0.953120514	-0.765919307	0.103538212	0.142962731
MexAM1_META1p1831		Hypothetical protein	166	323	152	777	741	751	352	492	-0.678502451	0.085113159	0.348439867	0.680253457	0.05512498	0.075362112	0.001751007	0.996482347	0.997123687
MexAM1_META1p1832	fixJ	Transcriptional regulatory protein fixJ	506	686	571	2103	2361	2386	1763	2488	0.078875025	0.804202776	0.942577778	0.761600499	0.007763487	0.012082364	0.840475525	0.008533522	0.014790962
MexAM1_META1p1833		PAS/PAC sensor signal transduction histidine kinase (fragment)	1509	2069	1518	2285	2846	2703	1875	2346	-0.113181383	0.69446561	0.904670442	-0.581674196	0.024085791	0.034762017	-0.694855579	0.015976932	0.026320673
MexAM1_META1p1834		Hypothetical protein	106	182	51	1372	1056	1204	196	182	-2.537486781	1.03E-07	5.99E-06	2.312538391	7.02E-08	1.80E-07	-0.22494839	0.641371147	0.696835633
MexAM1_META1p1835		Hypothetical protein	227	730	170	2179	1965	2081	402	400	-2.212689411	1.79E-05	0.000542716	1.374671843	0.00288074	0.004710839	-0.838017568	0.10526886	0.145030359
MexAM1_META1p1836		conserved hypothetical protein	10	108	11	109	108	114	45	39	-1.221237849	0.108103267	0.400010551	0.307699286	0.650576956	0.694700909	-0.913538563	0.23401771	0.291771479
MexAM1_META1p1837		hypothetical protein	5	125	3	30	38	44	25	20	-0.52866172	NA	NA	-1.291316162	NA	NA	-1.819977881	NA	NA
MexAM1_META1p1838		conserved hypothetical protein	357	1347	424	5768	6666	6655	2853	3221	-0.880588227	0.065641931	0.297108564	2.040603862	1.94E-06	4.42E-06	1.160015635	0.015517029	0.025644539
MexAM1_META1p1839		conserved hypothetical protein	117	414	85	1938	2130	2075	876	1065	-0.897440184	0.087795573	0.354776262	2.211335949	2.97E-06	6.67E-06	1.313895765	0.012969249	0.021671702
MexAM1_META1p1840		conserved hypothetical protein	58	112	66	348	409	381	189	294	-0.464745113	0.213303229	0.566652191	1.090577922	0.00146644	0.002480901	0.625832809	0.102199861	0.141271602
MexAM1_META1p1841		conserved hypothetical protein	366	648	543	2938	2418	2664	1337	1642	-0.696446999	0.068781339	0.304988176	1.211090257	0.00042282	0.000757567	0.514643258	0.18032439	0.231701939
MexAM1_META1p1842		hypothetical protein	10	38	13	127	94	91	36	91	-0.581166302	0.331539864	0.69684813	1.264322395	0.023282073	0.033689674	0.683156093	0.27247412	0.331867715
MexAM1_META1p1843		Hypothetical protein	76	302	95	763	709	639	309	476	-0.685699373	0.186698764	0.530657957	1.060916835	0.023229502	0.033635454	0.375217462	0.472991271	0.536091255
MexAM1_META1p1844		Hypothetical protein	277	441	308	825	683	681	392	510	-0.548117355	0.148204256	0.473142847	-0.054499115	0.872525805	0.891007878	-0.60261647	0.113320543	0.154888013
MexAM1_META1p1845		conserved hypothetical protein	3444	3647	4269	1485	1376	1390	678	1527	-0.205512619	0.630876066	0.878563874	-2.612223688	7.95E-12	2.76E-11	-2.817736306	4.30E-11	2.00E-10
MexAM1_META1p1846		hypothetical protein; putative exported protein	1034	1951	1735	624	542	498	300	465	-0.387085564	0.350957161	0.712802935	-2.66206189	5.57E-13	2.08E-12	-3.049147454	1.78E-13	1.02E-12
MexAM1_META1p1847		conserved hypothetical protein	1361	2093	1490	758	715	739	233	425	-1.003200667	0.009070304	0.080698457	-2.326497981	9.02E-12	3.12E-11	-3.329698647	4.11E-18	3.39E-17
MexAM1_META1p1849		conserved hypothetical protein	2078	2562	1869	12932	11951	14650	4019	5515	-1.303576302	0.00014256	0.003132789	1.427335436	3.28E-06	7.34E-06	0.123759134	0.718324967	0.76550774
MexAM1_META1p1850	glgB	1,4-alpha-glucan branching enzyme, glycogen synthesis	659	1721	716	3040	2922	2986	1428	2488	-0.444787279	0.318144315	0.686278007	0.404354025	0.310766651	0.362599963	-0.040433255	0.927778299	0.94417497
MexAM1_META1p1851	glgA	glycogen synthase	315	1028	537	1686	1740	1750	657	922	-0.955791496	0.0308981	0.187883499	0.321519116	0.417198476	0.471223633	-0.63427238	0.152837305	0.201035364
MexAM1_META1p1852		Hypothetical protein	13	176	26	513	524	649	163	163	-1.60840031	0.024950244	0.165093307	1.91054342	0.0031081	0.00506267	0.30214311	0.676400128	0.727522033
MexAM1_META1p1854		conserved hypothetical protein	22	212	12	426	330	335	103	116	-1.59346494	0.046597101	0.240088957	1.14374767	0.111056816	0.142720181	-0.449717271	0.5766284	0.635712112
MexAM1_META1p1855	copA	Copper resistance protein A precursor	1051	2131	1309	22121	29230	33153	7522	7115	-1.740036264	1.97E-07	1.07E-05	3.043129195	3.27E-24	2.36E-23	1.303092931	0.000101021	0.000235212
MexAM1_META1p1856	copB	Copper resistance protein CopB precursor	542	942	741	12509	14883	16920	4325	5002	-1.471466594	4.82E-06	0.000178312	3.120451801	3.82E-27	3.25E-26	1.648985207	3.36E-07	1.07E-06
MexAM1_META1p1857		conserved hypothetical protein	1868	1965	1806	1825	1691	1835	1526	2280	0.25397502	0.473323807	0.796871153	-1.262269779	6.76E-05	0.000132838	-1.008294759	0.004412745	0.008024228
MexAM1_META1p1858		Putative glucoamylase, (glucan 1,4-alpha-glucosidase)	1373	2412	1442	1967	2617	2426	1309	1448	-0.559368305	0.06701335	0.300069967	-0.769270622	0.004821224	0.007680122	-1.328638927	1.37E-05	3.62E-05
MexAM1_META1p1859		Hypothetical protein	886	939	1072	3075	2485	2854	1058	1646	-0.907839318	0.021420343	0.150126055	0.358922394	0.309501277	0.361259092	-0.548916925	0.164874138	0.214733458
MexAM1_META1p1860		Hypothetical protein	180	316	190	2496	2036	2588	968	1426	-0.838120695	0.032124712	0.192469735	2.232735562	2.64E-10	8.20E-10	1.394614868	0.000410546	0.0008856
MexAM1_META1p1861	tkt	transketolase	172	1237	282	435	509	522	348	242	-0.536669181	0.382081987	0.73748227	-1.301579992	0.017559533	0.025932732	-1.838249173	0.002750498	0.0051803
MexAM1_META1p1862		putative Transaldolase Phosphoglucose isomerase	267	1621	337	840	1080	1085	578	577	-0.594874123	0.310786164	0.677771759	-0.672647101	0.199835085	0.243299608	-1.267521223	0.030874428	0.047978027
MexAM1_META1p1863	gnd	6-phosphogluconate dehydrogenase	532	979	515	434	568	527	309	328	-0.477387029	0.150526191	0.477126597	-1.5908761	6.83E-08	1.75E-07	-2.068263129	4.43E-10	1.87E-09
MexAM1_META1p1864	zwf	Glucose-6-phosphate 1-dehydrogenase (G6PD)	520	1322	596	815	849	786	502	477	-0.564189547	0.162843606	0.496670194	-1.132619348	0.001689494	0.00283283	-1.696808895	2.71E-05	6.83E-05
MexAM1_META1p1865		Hydrolase (HAD superfamily)	187	572	148	553	703	602	252	253	-1.09796012	0.02241247	0.15452615	-0.10015286	0.815562674	0.841823115	-1.198112979	0.012969805	0.021671702
MexAM1_META1p1866	pgl	6-phosphogluconolactonase	71	419	59	607	758	651	231	277	-1.210432966	0.054758896	0.267094568	0.785583555	0.164109161	0.203265261	-0.424849411	0.50186562	0.563986681
MexAM1_META1p1867	gntK	gluconate kinase 2 ; gluconate transport, GNT I system	39	311	43	535	548	518	179	165	-1.461049051	0.029805674	0.183890366	0.965432276	0.109081509	0.14036373	-0.495616775	0.463347244	0.52679278
MexAM1_META1p1868		Putative hydrolase	96	315	83	747	747	712	201	207	-1.680633248	0.000732431	0.011924052	1.051827323	0.01829744	0.026945721	-0.628805926	0.209619865	0.264052247
MexAM1_META1p1869		Hypothetical protein	328	650	294	801	1091	883	235	202	-1.876982947	2.17E-07	1.16E-05	-0.053902286	0.866565821	0.88593997	-1.930885233	1.07E-07	3.58E-07
MexAM1_META1p1870		Hypothetical protein	2	149	2	54	126	85	34	14	-1.613113083	NA	NA	-0.295590996	NA	NA	-1.908704079	NA	NA
MexAM1_META1p1871		Hypothetical protein	14	254	6	22	46	36	58	19	0.406762832	0.771286508	0.932594605	-2.487998301	0.046213832	0.063981261	-2.08123547	0.135668581	0.181289837
MexAM1_META1p1872		Hypothetical protein	48	398	37	215	585	367	168	80	-1.367913595	0.068707537	0.304988176	0.118763028	0.859511495	0.88017487	-1.249150568	0.097298507	0.135127158
MexAM1_META1p1873		Hypothetical protein	9	310	7	35	143	111	87	23	-0.496747875	NA	NA	-1.311306214	NA	NA	-1.808054089	NA	NA
MexAM1_META1p1874		Hypothetical protein	203	996	163	388	727	623	550	373	-0.086899916	0.884738967	0.971775281	-0.792498789	0.139466893	0.17536284	-0.879398704	0.142604671	0.188813807
MexAM1_META1p1887		putative protein-S-isoprenylcysteine methyltransferase	192	136	181	1662	1242	1721	420	635	-1.405672838	0.001114597	0.01658296	1.993574272	2.97E-07	7.20E-07	0.587901434	0.176887055	0.228180998
MexAM1_META1p1889	actP	cation transporting P-type ATPase	3654	2850	2457	5096	6755	6778	2556	2384	-1.126615695	0.000549456	0.009518297	-0.178408207	0.540488824	0.591986614	-1.305023902	6.32E-05	0.000151435
MexAM1_META1p1890		conserved hypothetical protein; putative alpha/beta hydrolase	564	514	554	6358	5615	6085	1674	1892	-1.599342232	6.73E-06	0.000233692	2.277837144	9.34E-13	3.45E-12	0.678494912	0.057265273	0.083756522
MexAM1_META1p1891		putative acetate kinase, propionate kinase	313	274	296	3885	3546	3773	1145	1604	-1.283721838	0.000463551	0.008380309	2.470874754	7.87E-14	3.11E-13	1.187152916	0.001318639	0.002629246
MexAM1_META1p1893	pta	Phosphate acetyltransferase	132	106	156	1563	1754	1678	525	770	-1.181559987	0.00173974	0.023010982	2.43542963	1.32E-12	4.81E-12	1.253869643	0.001081391	0.002191938
MexAM1_META1p1894		Hypothetical protein	22	20	23	846	728	680	212	259	-1.524276818	0.000110046	0.002525373	3.936522793	7.53E-24	5.38E-23	2.412245975	2.30E-08	8.17E-08
MexAM1_META1p1906			50	50	62	97	133	148	91	159	0.194171108	0.633622672	0.879501064	-0.019221457	0.95903047	0.965082604	0.174949651	0.67412657	0.725704196
MexAM1_META1p1907			160	196	213	3553	2291	3244	534	663	-2.214124543	1.29E-07	7.36E-06	2.845019055	5.31E-14	2.13E-13	0.630894512	0.136203654	0.181692519
MexAM1_META1p1909			352	376	412	3359	2094	3025	547	677	-2.085022448	7.76E-07	3.68E-05	1.74151074	4.10E-06	9.11E-06	-0.343511708	0.417651601	0.48161975
MexAM1_META1p1910			426	321	402	2501	2204	2657	670	878	-1.506933699	9.61E-05	0.002282205	1.476939699	2.04E-05	4.23E-05	-0.029994	0.938434358	0.953303376
MexAM1_META1p1911			300	188	262	5693	5671	6445	1098	1303	-2.134645423	3.55E-08	2.30E-06	3.346517777	9.76E-22	6.19E-21	1.211872354	0.001919724	0.003735534
MexAM1_META1p1912			10059	9773	13353	7598	6491	7581	1962	2313	-1.603134401	3.02E-05	0.000877655	-1.810651092	1.33E-07	3.32E-07	-3.413785493	6.40E-19	5.67E-18
MexAM1_META1p1915			665	642	731	437	677	655	619	569	0.230618741	0.453111838	0.784275681	-1.457603371	1.12E-07	2.82E-07	-1.22698463	6.45E-05	0.000154177
MexAM1_META1p1916			164	177	158	1420	1922	1989	1391	1502	-0.091569188	0.747730792	0.924848408	2.190513721	5.89E-17	2.85E-16	2.098944533	5.76E-13	3.17E-12
MexAM1_META1p1917			68	91	48	103	121	136	56	66	-0.783055949	0.044558577	0.234679916	-0.393623124	0.254506892	0.302808181	-1.176679073	0.002921904	0.005479893
MexAM1_META1p1918			1207	1160	1360	267	405	341	300	347	0.154036007	0.62136979	0.873287847	-3.131340273	8.08E-30	7.91E-29	-2.977304266	6.32E-22	7.08E-21
MexAM1_META1p1919			1324	1387	1201	40	57	23	46	66	0.693707493	0.100888838	0.382811276	-6.258507024	2.19E-66	1.09E-64	-5.56479953	1.45E-43	7.10E-42
MexAM1_META1p1920			19	25	14	3	6	5	1	3	-0.992688558	0.314701098	0.682163167	-3.283340664	5.54E-07	1.31E-06	-4.276029222	3.97E-06	1.13E-05
MexAM1_META1p1921			1	4	5	1	1	1	3	2	1.525963627	0.296626302	0.664025442	-2.952930019	0.024590455	0.035441029	-1.426966392	0.267124212	0.326118075
MexAM1_META1p1923			464	482	416	397	1129	790	1080	563	0.372735784	0.356219187	0.716400221	-0.535144569	0.1397083	0.175630871	-0.162408785	0.688200662	0.737790022
MexAM1_META1p1924			765	693	773	873	2297	1749	2056	1208	0.268154717	0.490282785	0.805134051	-0.166126478	0.63349067	0.678786781	0.10202824	0.793268829	0.82955084
MexAM1_META1p1925	oxlT		1385	896	1465	3943	5276	5561	5726	5972	0.451908101	0.229279336	0.589941329	0.719450216	0.032695412	0.046454824	1.171358316	0.001859686	0.003625513
MexAM1_META1p1926	eutB		591	521	799	401	648	592	453	746	0.353026082	0.361609213	0.718448536	-1.490700329	1.65E-05	3.44E-05	-1.137674248	0.003256943	0.006060721
MexAM1_META1p1927			35	57	34	50	69	81	84	83	0.535329414	0.173632365	0.51297847	-0.541177606	0.137583879	0.173310542	-0.005848192	0.988371232	0.990508275
MexAM1_META1p1928			4467	4087	3586	2144	3848	2624	2827	2667	0.17062756	0.560051758	0.845271908	-1.755656658	1.97E-11	6.69E-11	-1.585029098	6.09E-08	2.09E-07
MexAM1_META1p1929			583	564	445	728	1150	1004	664	645	-0.332372744	0.248527254	0.612843376	-0.385710882	0.134909327	0.170148267	-0.718083625	0.012970264	0.021671702
MexAM1_META1p1930	xthA		142	113	149	462	734	563	391	505	-0.168537572	0.621909266	0.873415473	0.859480003	0.00576778	0.009117902	0.690942431	0.046701801	0.069632821
MexAM1_META1p1931			56	74	50	86	139	111	159	209	0.937718747	0.005717786	0.058389012	-0.329074392	0.299432736	0.350889803	0.608644355	0.079486266	0.112448837
MexAM1_META1p1932			3069	2795	2149	529	1181	765	1487	1447	1.087931682	0.000760081	0.012208836	-2.974615268	7.02E-25	5.30E-24	-1.886683585	4.72E-09	1.79E-08
MexAM1_META1p1933			5575	6874	8555	4952	5577	5546	23948	32405	2.576981359	3.16E-13	4.57E-11	-1.602024828	4.14E-07	9.89E-07	0.974956531	0.005826272	0.01039403
MexAM1_META1p1934			54	62	78	434	522	517	333	509	-0.031860306	0.930756281	0.983748013	1.701348318	6.24E-07	1.47E-06	1.669488012	1.06E-05	2.86E-05
MexAM1_META1p1935			4283	4751	5629	429	422	415	568	1158	1.19690203	0.003462834	0.039587064	-4.735037818	2.23E-38	3.26E-37	-3.538135788	3.94E-18	3.26E-17
MexAM1_META1p1936	purE		37	30	41	566	783	565	399	515	-0.277919189	0.427594118	0.766121527	2.905758642	1.31E-17	6.60E-17	2.627839453	2.47E-12	1.28E-11
MexAM1_META1p1937	purK		38	50	29	755	1301	798	652	721	-0.241573264	0.45087841	0.782379031	3.375234768	8.11E-27	6.78E-26	3.133661504	1.46E-19	1.35E-18
MexAM1_META1p1938			103	79	61	2769	5179	3993	4892	3306	0.28362903	0.426855176	0.766121527	4.353141484	3.06E-39	4.59E-38	4.636770514	2.63E-36	8.30E-35
MexAM1_META1p1939			4273	4036	5048	521	768	574	697	840	0.518996746	0.107521398	0.398495573	-4.092920058	4.45E-46	9.32E-45	-3.573923312	8.35E-29	1.55E-27
MexAM1_META1p1940	glpX		13400	12502	15013	1515	3295	2175	3277	3178	0.726379618	0.024063077	0.162308326	-3.84258106	1.10E-40	1.76E-39	-3.116201443	3.28E-22	3.79E-21
MexAM1_META1p1941	hom		1943	1770	1932	1444	2531	1776	1883	2039	0.264107877	0.374446567	0.73066121	-1.239140838	3.19E-06	7.15E-06	-0.975032962	0.001041178	0.00211535
MexAM1_META1p1942			245	225	210	1350	2205	1712	3740	2430	1.040050494	0.001459979	0.020087631	1.701484492	1.03E-08	2.85E-08	2.741534986	1.16E-16	8.55E-16
MexAM1_META1p1943			867	659	530	1425	2182	1795	2990	2973	0.944918221	0.004234595	0.046120745	0.146401309	0.6219029	0.668559055	1.09131953	0.000987604	0.002012421
MexAM1_META1p1944			574	536	253	59	121	79	71	96	0.196370044	0.647898194	0.884135708	-3.649469739	2.65E-22	1.73E-21	-3.453099695	2.73E-16	1.94E-15
MexAM1_META1p1945	yeiM		44	30	54	131	207	176	131	115	-0.25643319	0.523812597	0.822579971	0.734876244	0.049129484	0.067746399	0.478443054	0.250869759	0.309555364
MexAM1_META1p1946			9	5	4	57	97	53	54	66	0.025186161	0.95764764	0.990620538	2.270080198	2.00E-05	4.14E-05	2.295266358	6.40E-05	0.00015312
MexAM1_META1p1948			76	45	27	63	201	142	132	83	-0.043613414	0.933149743	0.984215451	0.138967021	0.768879852	0.800144545	0.095353608	0.856692486	0.884864735
MexAM1_META1p1949			3948	3134	2317	462	735	692	1119	1804	1.434196319	0.000103742	0.002425451	-3.563269917	3.91E-27	3.33E-26	-2.129073598	7.39E-09	2.75E-08
MexAM1_META1p1950			235	163	111	171	409	379	224	160	-0.473414261	0.27859734	0.645047229	-0.374839054	0.337837403	0.39023232	-0.848253315	0.053314263	0.078457501
MexAM1_META1p1951			382	419	395	139	131	125	150	278	0.86389507	0.029671476	0.183257377	-2.788128675	3.26E-15	1.41E-14	-1.924233604	9.69E-07	2.95E-06
MexAM1_META1p1952			2182	1866	2376	782	937	1043	1110	1663	0.781787124	0.029265588	0.182637081	-2.452641796	2.00E-14	8.27E-14	-1.670854672	3.06E-06	8.82E-06
MexAM1_META1p1953			153	62	60	78	235	168	207	123	0.326446176	0.544180573	0.834795013	-0.52923949	0.275046173	0.325439907	-0.202793314	0.707671159	0.7556674
MexAM1_META1p1954			759	550	488	894	2109	2016	2189	869	0.135135865	0.772552028	0.932804864	0.187524189	0.65448589	0.698515145	0.322660054	0.490818536	0.553874156
MexAM1_META1p1955			3058	3056	1731	54	122	84	178	235	1.504521194	6.92E-05	0.001720679	-6.178119607	6.66E-76	4.99E-74	-4.673598413	4.04E-37	1.35E-35
MexAM1_META1p1956			4139	4299	2898	80	147	104	176	289	1.307903702	0.000239328	0.004895992	-6.34652358	3.44E-90	5.64E-88	-5.038619877	8.94E-48	5.79E-46
MexAM1_META1p1957	ftr		673	431	324	868	1577	1510	1229	1254	0.148988734	0.704110422	0.908742923	0.199614386	0.570825507	0.620489759	0.34860312	0.375610256	0.439356458
MexAM1_META1p1958			36	14	31	214	313	285	210	237	-0.063742118	0.882439101	0.971228406	2.05229904	6.70E-07	1.57E-06	1.988556922	1.31E-05	3.48E-05
MexAM1_META1p1959			22	32	26	170	185	184	97	167	-0.26513671	0.506490332	0.816586351	1.559270182	5.10E-05	0.000101568	1.294133472	0.002395513	0.004569844
MexAM1_META1p1960			101	72	61	450	716	667	417	590	-0.059034514	0.870605222	0.966558285	1.716279533	3.11E-07	7.53E-07	1.657245019	8.81E-06	2.40E-05
MexAM1_META1p1961	hisD		66	76	39	930	1689	1208	946	1026	-0.136377172	0.673034976	0.895329314	3.163163298	7.84E-25	5.91E-24	3.026786126	5.38E-19	4.79E-18
MexAM1_META1p1962			85	94	86	589	654	583	486	669	0.103864852	0.755630522	0.928341805	1.582192577	3.18E-07	7.68E-07	1.686057429	9.30E-07	2.84E-06
MexAM1_META1p1963			145	109	110	811	1253	1107	852	916	-0.039495806	0.90135918	0.976812273	1.869540312	1.88E-10	5.91E-10	1.830044506	2.07E-08	7.38E-08
MexAM1_META1p1964	murA		183	164	149	1128	2203	1676	2139	2102	0.588793555	0.048208958	0.246555518	2.065320636	4.57E-14	1.85E-13	2.654114192	2.72E-18	2.29E-17
MexAM1_META1p1965			15	26	19	99	118	123	82	111	-0.039183733	0.920559368	0.98116449	1.303576741	0.000802168	0.001394655	1.264393009	0.003144625	0.005867514
MexAM1_META1p1966			4	2	2	12	27	12	10	12	-0.374795185	0.614301176	0.868828025	1.38969532	0.080907764	0.10710204	1.014900135	0.247053035	0.305877528
MexAM1_META1p1967			90	81	64	55	271	153	252	213	0.86459282	0.068913974	0.3050363	-0.316911601	0.463658706	0.516662515	0.54768122	0.253448165	0.312241311
MexAM1_META1p1968	hemA		363	309	401	2394	4006	3135	2972	3424	0.23503208	0.46062811	0.788932836	1.883432732	6.07E-11	1.98E-10	2.118464812	4.24E-11	1.98E-10
MexAM1_META1p1969			32	26	18	81	239	125	93	84	-0.460952067	0.293894142	0.6613169	1.245167214	0.002783864	0.00455868	0.784215147	0.090984625	0.127382571
MexAM1_META1p1970			59	52	93	91	109	100	59	142	0.194954005	0.693549312	0.904632357	-0.686004625	0.124060539	0.157745347	-0.491050621	0.323905838	0.387677137
MexAM1_META1p1971	yjdM		0	6	4	105	94	110	35	43	-1.237870822	0.016663274	0.124621962	3.79137016	2.62E-09	7.58E-09	2.553499338	0.000202915	0.000457551
MexAM1_META1p1972			53	42	54	233	380	288	187	205	-0.392279307	0.252158844	0.617684142	1.335270797	3.45E-05	6.99E-05	0.94299149	0.008603381	0.014903741
MexAM1_META1p1973			496	580	459	118	224	142	202	164	0.421815992	0.181774947	0.523760213	-2.918830387	1.05E-25	8.31E-25	-2.497014395	9.64E-16	6.57E-15
MexAM1_META1p1974	aroG		1157	981	876	3921	6462	5341	4363	4913	0.04835071	0.870949808	0.966558285	1.128375507	2.41E-05	4.96E-05	1.176726217	8.10E-05	0.000191063
MexAM1_META1p1975			1191	1184	999	350	390	332	644	809	1.204476524	0.000195054	0.00415425	-2.85863475	4.46E-23	3.05E-22	-1.654158226	2.62E-07	8.46E-07
MexAM1_META1p1976			7399	6682	6109	560	789	767	2264	3006	2.109386761	6.85E-12	8.78E-10	-4.492199275	5.42E-60	1.98E-58	-2.382812514	6.83E-15	4.39E-14
MexAM1_META1p1977			50	55	38	209	511	344	294	272	-0.060413476	0.861382123	0.963965652	1.618191007	8.40E-07	1.96E-06	1.557777531	1.85E-05	4.77E-05
MexAM1_META1p1978	gmk		163	153	163	981	1444	1091	702	902	-0.336347015	0.277500114	0.643486429	1.632640748	8.09E-09	2.26E-08	1.296293732	4.02E-05	9.94E-05
MexAM1_META1p1979			264	268	228	500	745	662	302	341	-0.769133721	0.007708985	0.072093497	0.090763221	0.725931585	0.763627965	-0.6783705	0.01993701	0.032204744
MexAM1_META1p1980			773	602	543	279	505	381	414	445	0.379844255	0.246702788	0.609814993	-1.986483398	1.10E-11	3.80E-11	-1.606639143	8.76E-07	2.68E-06
MexAM1_META1p1981			23	17	7	134	298	201	128	130	-0.454275659	0.287619469	0.654603549	2.480711279	7.88E-09	2.20E-08	2.02643562	1.82E-05	4.70E-05
MexAM1_META1p1983			548	497	735	616	712	599	529	688	0.105579953	0.777372126	0.935689648	-1.115930205	0.000834275	0.001448049	-1.010350252	0.006828157	0.012067152
MexAM1_META1p1984			257	211	282	1604	1724	1515	925	1203	-0.426425141	0.240871946	0.603257059	1.471471076	7.41E-06	1.60E-05	1.045045935	0.004380361	0.007972334
MexAM1_META1p1985	eda		56	47	29	100	330	185	344	333	1.016901861	0.017423547	0.128591974	0.908670235	0.023306331	0.0337153	1.925572096	1.30E-05	3.45E-05
MexAM1_META1p1986	edd		567	460	552	741	1489	932	1412	1707	0.810893669	0.01567726	0.120070048	-0.285100809	0.344625441	0.397408792	0.525792861	0.118161629	0.160587232
MexAM1_META1p1987			290	244	183	587	1041	846	736	888	0.209663637	0.522277609	0.822579971	0.529846304	0.074016142	0.098482325	0.73950994	0.025369149	0.040053501
MexAM1_META1p1988			54	64	40	561	927	835	460	539	-0.407464936	0.18214867	0.523760213	2.644259893	2.42E-19	1.37E-18	2.236794957	5.95E-12	2.98E-11
MexAM1_META1p1989			546	502	742	1461	1805	1377	6327	7536	2.353536966	7.61E-11	8.31E-09	0.138690327	0.66974289	0.712963204	2.492227293	6.27E-12	3.13E-11
MexAM1_META1p1992			5	7	3	715	1054	889	336	373	-1.108741141	0.000609171	0.01037927	6.248564444	2.83E-40	4.43E-39	5.139823303	2.12E-25	3.13E-24
MexAM1_META1p1993			17	18	9	430	810	640	412	363	-0.453570651	0.175281107	0.514914125	4.169207643	9.17E-30	8.93E-29	3.715636993	1.04E-20	1.04E-19
MexAM1_META1p1994			156	114	103	1045	1200	1215	702	892	-0.34749962	0.327180141	0.693950489	1.993507802	8.02E-10	2.41E-09	1.646008182	5.30E-06	1.49E-05
MexAM1_META1p1995			443	337	528	1010	1136	1164	987	1359	0.271269691	0.479308083	0.797709047	0.103875394	0.762955258	0.794643904	0.375145085	0.329452	0.39340668
MexAM1_META1p1996	cstA		6443	4889	7491	8630	11256	11936	12492	14154	0.52994121	0.140155027	0.459232935	-0.495199751	0.123373297	0.156967785	0.034741459	0.922968479	0.940203271
MexAM1_META1p1997			24	25	14	351	806	537	301	246	-0.784949368	0.029175974	0.182637081	3.479315382	2.12E-21	1.33E-20	2.694366013	2.03E-11	9.82E-11
MexAM1_META1p1998			51	38	46	1018	1484	1258	527	703	-0.8166745	0.014285983	0.11231925	3.55147757	1.78E-28	1.62E-27	2.73480307	1.27E-14	7.92E-14
MexAM1_META1p1999			195	161	199	2858	4044	3449	1919	2238	-0.523401836	0.09772868	0.375634816	2.973240509	6.84E-25	5.17E-24	2.449838674	2.57E-14	1.58E-13
MexAM1_META1p2000			95	86	97	201	251	224	139	150	-0.44490262	0.191805	0.536416358	0.052831528	0.864088641	0.883988692	-0.392071092	0.2587188	0.31791587
MexAM1_META1p2001			310	338	354	768	1241	976	913	889	0.080099697	0.778567494	0.935996761	0.324723043	0.206979375	0.251112902	0.404822741	0.158719323	0.207761623
MexAM1_META1p2002	dkgA		389	438	309	317	432	430	150	202	-0.953998646	0.002662281	0.032431678	-1.164937981	3.08E-05	6.28E-05	-2.118936627	2.54E-11	1.21E-10
MexAM1_META1p2003			6177	6452	7375	563	832	861	914	1747	1.034554114	0.005246975	0.054749892	-4.395971198	2.96E-40	4.62E-39	-3.361417084	9.20E-20	8.64E-19
MexAM1_META1p2004	glgA		95	101	124	755	1559	1432	566	750	-0.677884737	0.051874963	0.257882013	2.268733891	1.41E-12	5.13E-12	1.590849154	8.36E-06	2.28E-05
MexAM1_META1p2008	glgP		1470	1300	1724	4796	6969	6015	8222	8512	0.709075488	0.025937114	0.169018269	0.730416715	0.010499385	0.016047106	1.439492203	6.37E-06	1.77E-05
MexAM1_META1p2009			38	43	43	67	55	48	50	74	0.281321216	0.540357729	0.832421283	-0.721319386	0.08436476	0.111157721	-0.43999817	0.343655109	0.407472092
MexAM1_META1p2012			9	4	2	291	537	344	291	292	-0.185236146	0.624794319	0.874769703	5.028139491	9.76E-24	6.92E-23	4.842903345	5.52E-20	5.25E-19
MexAM1_META1p2013			8	9	2	91	214	126	220	96	0.403816239	0.424909123	0.766121527	3.242983006	6.37E-09	1.79E-08	3.646799245	1.37E-09	5.43E-09
MexAM1_META1p2014			111	83	92	2337	3473	2996	1694	1711	-0.571594683	0.067532904	0.300419977	3.69353827	8.78E-37	1.19E-35	3.121943588	5.10E-22	5.76E-21
MexAM1_META1p2015			47	51	37	107	219	151	103	88	-0.488427738	0.171697272	0.510502366	0.560719596	0.090762246	0.118806653	0.072291859	0.846063095	0.875485256
MexAM1_META1p2016			234	189	139	45	135	76	145	116	0.894405154	0.034136206	0.198776276	-2.439603234	9.10E-11	2.93E-10	-1.545198081	0.000205104	0.000461652
MexAM1_META1p2017	azoR		22	28	13	68	97	67	61	70	-0.030270551	0.942557426	0.987019308	0.670478143	0.097673324	0.126865164	0.640207592	0.153169914	0.201387673
MexAM1_META1p2018			68	47	41	110	218	201	169	144	0.071330169	0.855069301	0.963246926	0.487199071	0.177944253	0.219135705	0.55852924	0.164796583	0.214709877
MexAM1_META1p2019			88	83	60	445	1018	695	451	410	-0.480788925	0.152697618	0.479387822	1.946122059	4.83E-10	1.47E-09	1.465333134	2.54E-05	6.42E-05
MexAM1_META1p2020			224	173	110	164	337	238	384	333	0.789884884	0.040541276	0.223106242	-0.726801203	0.036960516	0.051992184	0.063083681	0.870559548	0.896062533
MexAM1_META1p2021			371	288	193	102	329	164	272	240	0.662279463	0.127866369	0.436758373	-1.83541257	2.38E-06	5.37E-06	-1.173133108	0.006795191	0.012015721
MexAM1_META1p2022			427	388	469	201	270	198	238	368	0.642266077	0.076280064	0.32693709	-2.18045887	1.53E-11	5.24E-11	-1.538192793	1.95E-05	5.01E-05
MexAM1_META1p2023			769	691	849	312	431	397	493	571	0.691848549	0.031650536	0.190546645	-2.2640317	3.38E-15	1.47E-14	-1.572183152	9.29E-07	2.84E-06
MexAM1_META1p2024	hss		492	529	585	4480	5224	4416	2943	3281	-0.411809039	0.190490289	0.535500226	1.920616495	1.19E-11	4.09E-11	1.508807457	1.85E-06	5.45E-06
MexAM1_META1p2025			43	58	48	340	577	550	239	271	-0.711430851	0.02219014	0.153581693	2.058393994	4.57E-12	1.61E-11	1.346963144	4.64E-05	0.000113274
MexAM1_META1p2026			17	10	6	254	742	474	389	281	-0.2639673	0.547346345	0.837300776	4.169549498	2.29E-19	1.30E-18	3.905582198	9.06E-15	5.73E-14
MexAM1_META1p2027			26	29	27	2803	3499	2729	2129	2799	-0.097585822	0.761572421	0.931265181	5.570905868	1.66E-64	7.37E-63	5.473320046	1.43E-52	1.15E-50
MexAM1_META1p2028	mdoG		19	36	46	564	777	555	333	419	-0.546277003	0.163641336	0.497159486	3.004224316	1.45E-15	6.48E-15	2.457947313	3.55E-09	1.36E-08
MexAM1_META1p2029			13	3	5	109	178	143	80	88	-0.547220747	0.232416795	0.592324324	3.087246858	1.09E-09	3.25E-09	2.540026111	3.86E-06	1.10E-05
MexAM1_META1p2030			9	9	12	240	480	334	187	296	-0.297984723	0.432438051	0.770140961	3.863803532	1.16E-19	6.76E-19	3.565818809	8.48E-15	5.38E-14
MexAM1_META1p2031			4	14	2	87	215	132	81	57	-0.799790861	0.114415619	0.412716648	3.207169429	5.47E-09	1.55E-08	2.407378568	5.96E-05	0.000143461
MexAM1_META1p2032			126	156	113	2431	2536	2616	1064	1308	-0.916979785	0.004011471	0.044390279	3.076912633	9.02E-26	7.16E-25	2.159932848	3.72E-11	1.75E-10
MexAM1_META1p2033			60	53	41	108	215	145	95	135	-0.197872182	0.599353552	0.86307827	0.337931851	0.330776783	0.383144126	0.140059669	0.718307341	0.76550774
MexAM1_META1p2034			92	67	92	516	799	544	432	608	-0.037253683	0.91865317	0.980702324	1.627289891	1.33E-06	3.06E-06	1.590036209	2.16E-05	5.51E-05
MexAM1_META1p2035	plsX		51	47	44	2276	3343	2596	2105	2269	-0.112522655	0.699163968	0.907281059	4.617771359	2.14E-58	7.38E-57	4.505248704	2.01E-46	1.19E-44
MexAM1_META1p2036	fabH		176	156	85	802	1990	1270	1310	1001	0.041312423	0.91653111	0.980702324	2.002125968	2.40E-08	6.42E-08	2.043438391	3.21E-07	1.03E-06
MexAM1_META1p2037	ihfA		814	550	503	958	1035	1212	645	977	-0.217346622	0.581161982	0.855464537	-0.440564868	0.211585443	0.256251192	-0.657911491	0.095407372	0.132797325
MexAM1_META1p2038			502	336	286	860	996	952	587	863	-0.183650572	0.637777573	0.881848478	0.098103173	0.779311538	0.809104917	-0.085547399	0.827018306	0.859352857
MexAM1_META1p2039			1578	1220	903	375	632	588	418	728	0.332871543	0.390670759	0.746277079	-2.469544001	9.43E-13	3.48E-12	-2.136672457	3.30E-08	1.15E-07
MexAM1_META1p2040			8612	10064	7037	2253	2837	2625	3238	3031	0.482195293	0.087313112	0.354146304	-2.943284086	1.62E-31	1.72E-30	-2.461088793	2.39E-18	2.02E-17
MexAM1_META1p2041			17049	19039	28959	8705	11335	11479	11503	13587	0.455929196	0.216769903	0.571631724	-2.289161771	4.08E-12	1.45E-11	-1.833232575	6.80E-07	2.11E-06
MexAM1_META1p2042			2772	2687	3144	1341	2400	2109	2006	2100	0.308200959	0.309385633	0.677250704	-1.8257546	1.62E-11	5.54E-11	-1.517553641	5.48E-07	1.72E-06
MexAM1_META1p2043			729	613	994	1609	2132	2227	1919	2277	0.279181324	0.450181105	0.782044251	0.099387233	0.764336626	0.795816085	0.378568557	0.306787612	0.368678678
MexAM1_META1p2044	purN		15	25	13	176	234	185	102	98	-0.78556326	0.03269085	0.193868669	2.288534273	1.03E-09	3.07E-09	1.502971013	0.000285785	0.000630694
MexAM1_META1p2045	purM		133	113	73	477	786	597	341	395	-0.528282597	0.125716239	0.432188664	1.299400081	3.89E-05	7.82E-05	0.771117483	0.02881169	0.04504271
MexAM1_META1p2046			9	7	6	11	18	11	15	10	0.132409823	0.844367251	0.960762867	-0.385515942	0.543467169	0.595143921	-0.253106119	0.71930427	0.766123694
MexAM1_META1p2047			321	197	194	820	1293	969	890	978	0.082227428	0.822339973	0.949784239	0.85206658	0.010002356	0.015325118	0.934294008	0.011386239	0.019299814
MexAM1_META1p2048			576	522	483	98	192	142	185	195	0.640794857	0.045465821	0.237407169	-3.141083833	1.22E-28	1.12E-27	-2.500288977	1.86E-15	1.24E-14
MexAM1_META1p2049	ppk		754	710	896	2239	3033	2340	2410	3019	0.298740574	0.361874254	0.718549164	0.44836658	0.127390651	0.161715137	0.747107154	0.022967481	0.03656804
MexAM1_META1p2050			98	72	71	764	1352	938	857	977	0.081315991	0.804805917	0.942577778	2.397115143	6.17E-15	2.63E-14	2.478431134	3.53E-13	1.97E-12
MexAM1_META1p2051			71	67	92	397	813	810	526	371	-0.337582218	0.376539759	0.732697359	1.849576197	1.49E-07	3.71E-07	1.511993979	0.000114505	0.000265118
MexAM1_META1p2052			3791	2219	2096	2140	4816	4744	2499	1913	-0.564842404	0.178240098	0.519435412	-0.769602731	0.040235911	0.0562561	-1.334445135	0.001473744	0.002917
MexAM1_META1p2053	aatA		249	204	310	5802	6163	5379	3254	4756	-0.357162278	0.357488094	0.716400221	3.284312464	7.73E-21	4.71E-20	2.927150187	7.56E-14	4.46E-13
MexAM1_META1p2054			6154	5503	7373	5368	6818	5143	5850	7889	0.442838574	0.206644112	0.556569827	-1.371986878	1.22E-05	2.58E-05	-0.929148304	0.008053683	0.013998282
MexAM1_META1p2055			105	106	76	1335	2947	3080	1519	730	-0.868269627	0.038909042	0.216823773	3.411388066	7.57E-19	4.17E-18	2.543118439	2.99E-09	1.16E-08
MexAM1_META1p2057	rpsB		92	97	108	8110	10945	8565	6364	7617	-0.196048563	0.518900988	0.821627565	5.308290825	7.86E-78	6.43E-76	5.112242262	3.43E-59	4.10E-57
MexAM1_META1p2058	tsf		164	172	177	6440	8381	7180	5307	6573	-0.106335083	0.71997827	0.91281204	4.196671662	1.81E-53	5.11E-52	4.090336579	1.80E-41	7.34E-40
MexAM1_META1p2059	pyrH		54	49	63	1647	2010	1765	1279	1776	-0.052728911	0.877481573	0.968937838	3.802559131	1.23E-31	1.32E-30	3.74983022	1.66E-25	2.46E-24
MexAM1_META1p2060	ppa		1170	1122	1333	7195	7587	7248	4283	5537	-0.406743771	0.233029572	0.59296682	1.39204867	5.29E-06	1.16E-05	0.985304899	0.003938303	0.007224869
MexAM1_META1p2061			133	170	91	71	153	84	196	154	1.022381546	0.007387626	0.069823171	-1.605842273	3.11E-06	6.98E-06	-0.583460727	0.124056971	0.167537525
MexAM1_META1p2062			0	0	0	4	4	4	2	2	-0.820238997	0.608728794	0.866944615	3.241679616	0.063863874	0.086079201	2.421440619	0.213067796	0.26806972
MexAM1_META1p2063			11	9	6	555	617	474	279	348	-0.629565101	0.093895261	0.368685772	4.787799413	5.85E-28	5.22E-27	4.158234312	7.85E-19	6.89E-18
MexAM1_META1p2064			20	14	7	261	376	292	152	185	-0.668628577	0.085101649	0.348439867	3.273154702	1.16E-15	5.20E-15	2.604526125	5.44E-09	2.04E-08
MexAM1_META1p2065	lpxD		30	15	13	291	530	425	217	221	-0.687725314	0.080853104	0.339695302	3.154140113	1.48E-15	6.60E-15	2.466414799	1.40E-08	5.10E-08
MexAM1_META1p2066			830	686	856	26438	45691	40619	31804	24360	-0.188075621	0.568722615	0.849712097	4.298882996	1.31E-47	2.88E-46	4.110807375	2.34E-35	6.97E-34
MexAM1_META1p2067			372	329	248	1164	2228	2010	1328	1005	-0.383797586	0.254359649	0.618398224	1.245669921	4.12E-05	8.26E-05	0.861872335	0.011098147	0.018852603
MexAM1_META1p2068	dxr		12	6	9	328	586	409	258	282	-0.474643703	0.179428979	0.52071702	4.348654943	1.70E-25	1.33E-24	3.87401124	4.41E-18	3.64E-17
MexAM1_META1p2069	cdsA		8	13	4	91	311	162	177	166	0.165415113	0.71826046	0.912771212	3.206355646	1.32E-10	4.20E-10	3.371770759	4.13E-10	1.75E-09
MexAM1_META1p2070	uppS		28	20	18	561	875	683	505	429	-0.376789874	0.256281947	0.621089194	3.758820321	7.21E-28	6.38E-27	3.382030447	1.88E-19	1.72E-18
MexAM1_META1p2071	frr		46	29	25	3277	4407	3466	2161	3147	-0.28608975	0.439968392	0.775159438	5.56663462	1.10E-53	3.13E-52	5.28054487	2.48E-40	9.39E-39
MexAM1_META1p2072			193	121	215	97	173	149	97	146	0.029696407	0.944800543	0.987019308	-1.626871056	1.96E-05	4.06E-05	-1.597174649	0.000186016	0.00042082
MexAM1_META1p2074			267	246	166	83	212	137	235	161	0.728817152	0.063611328	0.291954868	-1.937375686	3.49E-08	9.21E-08	-1.208558534	0.001958044	0.003806526
MexAM1_META1p2076			162	168	142	74	127	96	142	135	0.71300675	0.02718996	0.174684258	-1.917086198	3.03E-11	1.01E-10	-1.204079447	0.000155807	0.000356499
MexAM1_META1p2077			658	633	811	65	115	82	154	201	1.253085771	0.000445035	0.008237122	-4.273923119	1.05E-41	1.75E-40	-3.020837348	2.83E-18	2.37E-17
MexAM1_META1p2078			771	651	1231	146	254	163	298	436	1.196027088	0.004879169	0.05142975	-3.52323997	1.48E-20	8.88E-20	-2.327212882	3.30E-08	1.15E-07
MexAM1_META1p2079			527	454	602	110	232	157	302	294	1.0907243	0.001943491	0.025140491	-2.95703685	4.44E-21	2.73E-20	-1.86631255	7.89E-08	2.68E-07
MexAM1_META1p2080			217	202	186	120	224	171	253	295	0.910662721	0.004131958	0.045361608	-1.495876719	1.73E-07	4.27E-07	-0.585213997	0.064296099	0.093076685
MexAM1_META1p2081			136	140	123	221	441	355	375	359	0.358811797	0.240953615	0.603257059	0.084081233	0.763813646	0.795404733	0.44289303	0.154411634	0.202720277
MexAM1_META1p2084			20	18	40	45	88	62	39	61	-0.139380467	0.784309528	0.936575757	0.028784435	0.950977771	0.957909096	-0.110596032	0.832770496	0.864607632
MexAM1_META1p2085			269	285	188	287	518	419	344	415	0.129000599	0.680853838	0.899456425	-0.524400968	0.063224051	0.085346293	-0.395400369	0.209865598	0.264254739
MexAM1_META1p2086	tesB		45	25	30	140	265	166	196	225	0.384043032	0.33307647	0.698673351	1.231719499	0.001139175	0.001947369	1.61576253	0.000108121	0.000251084
MexAM1_META1p2087	glnK		52	52	134	332	416	412	199	240	-0.621085428	0.204497519	0.55294351	1.025780932	0.020756853	0.030238198	0.404695505	0.414823941	0.479247648
MexAM1_META1p2088	amtB		255	207	260	1121	1634	1469	725	515	-0.968795619	0.004741564	0.0501493	1.295152083	2.85E-05	5.82E-05	0.326356464	0.346198138	0.409940256
MexAM1_META1p2089			110	127	236	661	1016	986	497	455	-0.679765325	0.104193199	0.38917568	1.225434619	0.001181792	0.002016895	0.545669295	0.196573858	0.249488331
MexAM1_META1p2090	ftsK		106	108	96	3409	7792	7644	6774	3055	-0.092543728	0.825654759	0.950703008	4.645976066	1.27E-33	1.49E-32	4.553432337	1.93E-26	3.02E-25
MexAM1_META1p2091			60	44	46	125	261	163	105	78	-0.749049872	0.056813696	0.273592968	0.587980299	0.10190918	0.13200858	-0.161069573	0.691224252	0.740393321
MexAM1_META1p2092			504	479	559	420	644	616	405	516	-0.06517152	0.838549285	0.95816368	-1.129793071	7.68E-05	0.000149747	-1.194964591	0.000187917	0.000424656
MexAM1_META1p2093	fdh4B		10	8	6	12	31	32	14	18	-0.389096088	0.528653229	0.826277865	0.366795301	0.532708836	0.584804281	-0.022300787	0.97314752	0.978204574
MexAM1_META1p2094	fdh4A		22	20	25	175	373	296	56	80	-1.799822882	3.88E-06	0.000148905	2.373990813	2.47E-10	7.70E-10	0.57416793	0.176217521	0.227553314
MexAM1_META1p2095	pyrD		67	56	29	159	399	219	244	199	0.045110585	0.915544954	0.980670698	1.069577242	0.006659622	0.010445445	1.114687827	0.01093817	0.018606257
MexAM1_META1p2096			61	70	36	179	338	198	165	201	-0.142743027	0.70093204	0.907532015	0.855443459	0.013231931	0.019891076	0.712700432	0.063715612	0.092408439
MexAM1_META1p2097			2435	2063	1553	575	1115	900	843	823	0.190747325	0.558125202	0.844110076	-2.490699801	9.99E-18	5.08E-17	-2.299952476	1.46E-12	7.76E-12
MexAM1_META1p2098			2380	2078	1191	572	1067	797	898	607	0.130972863	0.73177907	0.919194917	-2.467397552	4.60E-13	1.73E-12	-2.336424689	9.04E-10	3.68E-09
MexAM1_META1p2100	cysE		143	113	97	528	908	685	609	741	0.161770748	0.621125054	0.873287847	1.32844719	1.01E-05	2.15E-05	1.490217937	8.47E-06	2.31E-05
MexAM1_META1p2101			546	423	351	1130	2916	1935	1406	1007	-0.450787642	0.234393111	0.594862961	0.87796769	0.009920746	0.015219709	0.427180048	0.261792532	0.320805469
MexAM1_META1p2102			3	3	6	25	22	33	18	24	-0.172004931	0.783485859	0.936575757	1.530598945	0.022653	0.032831276	1.358594014	0.063966182	0.092685389
MexAM1_META1p2103			75	69	43	54	132	96	121	83	0.380671492	0.364540887	0.721081353	-0.683546256	0.073262667	0.097584177	-0.302874763	0.474852673	0.537906881
MexAM1_META1p2104			2	5	3	6	4	5	5	3	-0.161733951	0.875663911	0.967771206	-0.567249277	0.546826316	0.597916584	-0.728983228	0.495652913	0.55834464
MexAM1_META1p2105			15	5	5	9	11	10	22	13	1.010990743	0.171446317	0.510155333	-0.985862721	0.157154798	0.195625639	0.025128022	0.973171201	0.978204574
MexAM1_META1p2106	ompR		290	238	370	216	254	212	470	509	1.29443187	0.000606865	0.01037927	-1.633826714	1.49E-06	3.42E-06	-0.339394844	0.36733283	0.430945646
MexAM1_META1p2107			632	570	696	233	294	299	688	838	1.668206758	4.99E-07	2.43E-05	-2.43725767	2.67E-16	1.24E-15	-0.769050911	0.019646459	0.031793216
MexAM1_META1p2108			57	56	68	98	86	54	105	123	0.673917746	0.139781384	0.458491788	-0.790361119	0.057041985	0.077811824	-0.116443373	0.799947806	0.835832561
MexAM1_META1p2110			1567	1060	1001	113	217	186	198	316	0.816725485	0.037384945	0.210786012	-4.092256145	7.20E-32	7.81E-31	-3.27553066	2.94E-17	2.30E-16
MexAM1_META1p2111			27	21	7	88	155	134	60	61	-0.822885667	0.080415375	0.338903503	1.534438741	0.000656166	0.001153064	0.711553074	0.157976261	0.206919623
MexAM1_META1p2112			60	66	58	315	307	316	123	197	-0.799621581	0.036062688	0.207085741	1.160790494	0.000933714	0.001609861	0.361168913	0.358418434	0.421992391
MexAM1_META1p2113			86	63	63	25	79	70	91	94	0.946957429	0.035015993	0.202571594	-1.59387418	8.60E-05	0.000166795	-0.646916751	0.146747959	0.193598973
MexAM1_META1p2114			290	254	260	364	515	419	506	801	0.800995932	0.019221045	0.137555444	-0.549903696	0.07482287	0.09949186	0.251092236	0.464780751	0.528036444
MexAM1_META1p2115			103	88	46	464	731	503	294	387	-0.51498905	0.184177783	0.526379428	1.607100324	6.48E-06	1.41E-05	1.092111274	0.006000998	0.0106996
MexAM1_META1p2116			457	281	218	4873	6109	5577	2025	2146	-1.209127423	0.002004435	0.025755338	2.882736347	2.94E-16	1.35E-15	1.673608924	2.15E-05	5.51E-05
MexAM1_META1p2117			1395	1329	1177	387	497	474	394	552	0.261051686	0.410223318	0.759977779	-2.74736877	1.93E-22	1.27E-21	-2.486317085	3.18E-15	2.09E-14
MexAM1_META1p2118	aroA		243	228	160	1335	2752	1970	1391	1286	-0.343451175	0.280508165	0.647708364	1.995692508	5.42E-12	1.90E-11	1.652241333	3.10E-07	9.92E-07
MexAM1_META1p2119	cmk		24	29	20	154	537	260	241	162	-0.349432577	0.425731245	0.766121527	2.391519656	1.60E-08	4.33E-08	2.042087079	1.27E-05	3.38E-05
MexAM1_META1p2120			14	18	8	89	282	161	112	82	-0.579468468	0.20033079	0.547870353	2.443897262	8.96E-08	2.28E-07	1.864428794	0.000212174	0.000476529
MexAM1_META1p2121			1270	1012	1063	226	316	261	337	390	0.648621329	0.045731325	0.238193559	-3.303003852	2.28E-30	2.30E-29	-2.654382523	1.51E-16	1.10E-15
MexAM1_META1p2122			52	65	36	55	183	89	99	97	0.139856394	0.749835023	0.926177152	-0.199243616	0.619098184	0.666005246	-0.059387221	0.89417501	0.916426234
MexAM1_META1p2123			108	90	69	204	475	329	212	220	-0.377598726	0.29356897	0.66100848	0.632534316	0.054026754	0.073941986	0.25493559	0.487551908	0.55048753
MexAM1_META1p2124			926	950	507	207	743	599	352	242	-0.501253471	0.267783319	0.633210821	-1.92252857	1.79E-06	4.09E-06	-2.423782041	8.04E-08	2.73E-07
MexAM1_META1p2125			3140	3980	1872	127	193	139	194	217	0.641362665	0.072745792	0.315743339	-5.502200388	2.93E-68	1.57E-66	-4.860837723	1.42E-43	7.08E-42
MexAM1_META1p2126			8034	10310	9647	170	183	184	219	468	1.117667274	0.004663573	0.049492764	-6.904132534	4.26E-86	5.30E-84	-5.78646526	9.18E-50	6.72E-48
MexAM1_META1p2127	oxlT		179	177	216	1827	2044	1986	819	1156	-0.802219921	0.020851489	0.147094803	2.138040201	1.16E-11	3.97E-11	1.335820281	0.000146701	0.000336407
MexAM1_META1p2128			64	44	59	549	920	730	441	483	-0.439372845	0.194517187	0.540045707	2.450188231	1.95E-14	8.08E-14	2.010815386	1.48E-08	5.37E-08
MexAM1_META1p2129	panE		431	331	423	1403	1923	1583	1235	1928	0.152982568	0.669784552	0.89443636	0.802299477	0.012962197	0.019504453	0.955282044	0.008061208	0.014007448
MexAM1_META1p2130			309	282	250	1482	1829	1550	1357	1730	0.121304955	0.69999326	0.907283293	1.31199587	4.20E-06	9.32E-06	1.433300825	6.58E-06	1.83E-05
MexAM1_META1p2131			1317	1144	960	1722	2030	1923	2187	2239	0.415162835	0.187499108	0.531717715	-0.485399091	0.085512869	0.112408482	-0.070236256	0.823759716	0.856682554
MexAM1_META1p2132			2541	2435	2002	2031	2462	2207	2827	3420	0.674227303	0.026390854	0.171227666	-1.272795131	2.82E-06	6.35E-06	-0.598567827	0.048676614	0.072282679
MexAM1_META1p2133			6	2	7	54	101	73	86	97	0.504116993	0.258614533	0.623139784	2.648482574	8.30E-07	1.94E-06	3.152599566	3.41E-08	1.19E-07
MexAM1_META1p2134			62	49	36	28	45	49	49	49	0.491475415	0.265920753	0.632161177	-1.515591065	0.000129656	0.000246886	-1.02411565	0.019360583	0.031395949
MexAM1_META1p2135	phnR		55	61	38	379	726	568	564	608	0.311824488	0.318054948	0.686278007	2.191059887	3.28E-13	1.25E-12	2.502884375	4.34E-14	2.61E-13
MexAM1_META1p2136			83	81	62	1218	1377	1251	943	1276	-0.026813927	0.935765181	0.984656585	2.886721565	2.03E-20	1.21E-19	2.859907639	1.27E-16	9.31E-16
MexAM1_META1p2137			4461	4101	4998	1912	3614	2337	4082	4158	0.892661088	0.004723957	0.050048196	-2.064525135	2.77E-13	1.06E-12	-1.171864047	0.000206206	0.000463796
MexAM1_META1p2138			9277	5899	7261	825	871	812	1160	1708	0.951920034	0.015358805	0.117921496	-4.3851647	7.47E-36	9.78E-35	-3.433244666	1.90E-18	1.62E-17
MexAM1_META1p2139			514	475	489	104	162	154	168	185	0.553694568	0.082739464	0.344415479	-3.06635896	1.19E-27	1.04E-26	-2.512664391	1.05E-15	7.15E-15
MexAM1_META1p2140			23	28	28	208	344	272	181	127	-0.607335406	0.083785498	0.346450804	2.13757112	7.06E-10	2.13E-09	1.530235714	6.64E-05	0.000158349
MexAM1_META1p2141			6	4	3	67	120	57	39	52	-0.605886156	0.218152508	0.573154508	2.975937415	2.96E-07	7.17E-07	2.370051259	0.000156712	0.000358437
MexAM1_META1p2142			42	31	21	45	86	71	44	36	-0.512228213	0.259225075	0.623805791	-0.158284783	0.699717952	0.739807198	-0.670512996	0.150547602	0.198233228
MexAM1_META1p2143			152	126	94	125	234	161	135	132	-0.138767216	0.699337576	0.907281059	-0.778415111	0.015531094	0.02312928	-0.917182327	0.011125827	0.018889303
MexAM1_META1p2144			22	19	12	8	18	19	11	16	0.089032664	0.885782802	0.972267174	-1.495954007	0.005856614	0.009248929	-1.406921343	0.021689262	0.034728507
MexAM1_META1p2145			7	4	6	17	18	12	13	16	0.070929285	0.916454032	0.980702324	0.246266782	0.709897374	0.748914634	0.317196068	0.664236635	0.716545991
MexAM1_META1p2146			30	39	32	119	97	127	74	112	-0.14240874	0.740056452	0.92214207	0.593084529	0.138649449	0.174546746	0.45067579	0.312388688	0.374830262
MexAM1_META1p2147			30	41	30	370	901	586	356	318	-0.610940205	0.071829372	0.31436092	2.926185503	1.45E-18	7.84E-18	2.315245298	2.87E-10	1.23E-09
MexAM1_META1p2148	rpsL		13	13	6	11416	12409	11323	4392	6220	-0.966551172	0.007900777	0.073008811	8.913688584	7.38E-103	2.42E-100	7.947137412	2.23E-71	4.96E-69
MexAM1_META1p2149	rpsG		88	78	51	6120	7748	5299	3488	4339	-0.515435025	0.144589539	0.467847214	5.253998641	7.31E-57	2.36E-55	4.738563616	3.15E-38	1.08E-36
MexAM1_META1p2150	fusA		322	240	305	44701	46029	40990	21212	31528	-0.56678175	0.134149683	0.44667659	6.032277145	1.12E-69	6.22E-68	5.465495395	1.48E-46	8.86E-45
MexAM1_META1p2151	tufB		462	393	416	51867	70297	58974	35049	42946	-0.42839637	0.162195257	0.495428441	5.91712291	3.37E-101	9.99E-99	5.48872654	1.56E-70	3.23E-68
MexAM1_META1p2152	rpsJ		26	33	42	7459	6619	6108	2706	4620	-0.727223431	0.079826028	0.33825755	6.461385746	2.50E-59	8.83E-58	5.734162315	5.67E-39	2.01E-37
MexAM1_META1p2153	rplC		84	70	103	12847	14565	11841	6422	10144	-0.480799921	0.21008874	0.562921963	6.029704982	6.85E-65	3.11E-63	5.548905061	4.44E-45	2.38E-43
MexAM1_META1p2154	rplD		107	73	97	7893	11476	8146	5054	6430	-0.466724857	0.180776669	0.522438565	5.37946965	3.91E-62	1.58E-60	4.912744793	1.33E-42	5.81E-41
MexAM1_META1p2155	rplW		71	63	70	6309	6207	5379	2339	4408	-0.661030895	0.098834735	0.378364064	5.257057353	2.20E-45	4.48E-44	4.596026458	8.70E-29	1.60E-27
MexAM1_META1p2156	rplB		542	452	538	16099	18152	15581	8424	11872	-0.531238084	0.128625387	0.437593701	3.802701567	1.31E-33	1.53E-32	3.271463484	1.30E-20	1.29E-19
MexAM1_META1p2157	rpsS		167	147	256	10420	10603	8890	5413	7271	-0.486080657	0.237390925	0.598190503	4.494276049	1.72E-33	2.00E-32	4.008195392	5.26E-22	5.94E-21
MexAM1_META1p2158	rplV		148	123	195	9233	10290	8424	5031	7924	-0.347397978	0.381949427	0.737455289	4.678659841	2.45E-38	3.56E-37	4.331261863	5.66E-27	9.26E-26
MexAM1_META1p2159	rpsC		306	255	266	14029	18395	14714	9817	12213	-0.314688637	0.319306299	0.687830229	4.599671882	7.68E-58	2.55E-56	4.284983245	6.34E-41	2.51E-39
MexAM1_META1p2160	rplP		254	184	211	8535	17404	12962	9078	9122	-0.262891703	0.426123235	0.766121527	4.61677343	3.24E-53	9.04E-52	4.353881727	1.29E-38	4.52E-37
MexAM1_META1p2161	rpmC		114	101	141	7868	8898	8928	4308	5739	-0.586653893	0.096875771	0.374205231	4.94747622	2.25E-52	5.93E-51	4.360822328	1.56E-33	4.08E-32
MexAM1_META1p2162	rpsQ		168	134	194	9656	10432	10448	5250	7941	-0.449153203	0.234539955	0.594862961	4.719041222	7.32E-43	1.31E-41	4.26988802	7.75E-29	1.44E-27
MexAM1_META1p2163			67	60	89	369	503	449	247	355	-0.345601282	0.35018457	0.711861417	1.365700273	6.33E-05	0.000124702	1.020098992	0.007339607	0.012875885
MexAM1_META1p2164			26	27	22	148	258	214	83	116	-0.825517152	0.021301433	0.149518749	1.798960417	2.91E-07	7.06E-07	0.973443264	0.012792858	0.021409792
MexAM1_META1p2165			644	610	747	840	959	851	612	834	-0.10636027	0.758586178	0.929121659	-0.816251405	0.008376809	0.012978419	-0.922611674	0.007737927	0.013494719
MexAM1_META1p2166	rplQ		55	53	59	7982	8640	7847	4126	6475	-0.446722323	0.209407763	0.561339173	5.98742326	1.37E-70	7.81E-69	5.540700937	5.90E-50	4.37E-48
MexAM1_META1p2167	rpoA		196	166	200	12183	14997	12353	10595	14638	0.127122282	0.706747213	0.909085991	4.906492959	4.42E-57	1.44E-55	5.033615241	1.06E-48	7.38E-47
MexAM1_META1p2168			62	43	47	5518	10047	8167	5792	5528	-0.246610125	0.442224375	0.776474353	6.014954326	4.51E-84	5.19E-82	5.768344201	4.45E-64	7.69E-62
MexAM1_META1p2169	rpsK		82	82	89	3974	8201	5540	6076	5021	0.160943365	0.605700796	0.865882112	4.851437022	1.41E-61	5.53E-60	5.012380387	7.88E-54	6.90E-52
MexAM1_META1p2170	rpsM		210	218	302	8940	10642	8964	8517	10896	0.215306815	0.542194806	0.834055989	4.062146154	7.39E-37	1.01E-35	4.277452969	4.68E-33	1.18E-31
MexAM1_META1p2171	adk		727	623	650	5839	10180	7517	7609	7459	0.173086788	0.557464373	0.843726195	2.291481654	6.44E-18	3.33E-17	2.464568442	9.75E-17	7.24E-16
MexAM1_META1p2172	secY		180	172	190	8688	9404	9857	5077	6900	-0.458994065	0.169133898	0.506600992	4.47596916	7.57E-49	1.72E-47	4.016975095	2.55E-32	6.09E-31
MexAM1_META1p2173	rplO		115	64	77	10603	21960	15795	11477	10732	-0.287440353	0.43949238	0.775156867	6.264774064	5.68E-74	3.97E-72	5.977333711	4.46E-55	4.02E-53
MexAM1_META1p2174	rpmD		38	18	6	2420	4419	3244	2047	2340	-0.380015643	0.438980462	0.775153155	6.079145396	1.93E-37	2.69E-36	5.699129753	1.42E-27	2.45E-26
MexAM1_META1p2175	rpsE		105	55	60	6420	14941	9376	7937	7462	-0.149214764	0.707765983	0.909984835	5.817511434	4.62E-56	1.44E-54	5.66829667	1.44E-43	7.10E-42
MexAM1_META1p2176	rplR		220	148	136	8470	16138	11930	9924	9585	-0.079089544	0.818657817	0.948036333	4.902443964	1.30E-54	3.81E-53	4.823354421	5.05E-43	2.33E-41
MexAM1_META1p2177	rplF		134	126	144	14871	16818	16070	9466	13216	-0.307354408	0.358002189	0.716400221	5.668294404	6.55E-76	4.97E-74	5.360939996	2.08E-55	1.94E-53
MexAM1_META1p2178	rpsH		82	79	94	7780	10585	9427	6094	8427	-0.148904151	0.641359671	0.883166825	5.530893218	4.43E-76	3.44E-74	5.381989067	4.32E-59	4.97E-57
MexAM1_META1p2179	rpsN		82	56	93	6534	9869	7869	5679	8046	-0.023989146	0.948188781	0.98790183	5.449238424	9.05E-57	2.90E-55	5.425249278	4.85E-46	2.85E-44
MexAM1_META1p2180	rplE		144	132	204	13509	16033	14218	8866	12877	-0.237847819	0.526218373	0.824536069	5.276863878	9.56E-54	2.74E-52	5.039016059	5.89E-40	2.20E-38
MexAM1_META1p2181	rplX		72	67	88	8303	8780	8250	4857	7379	-0.291896606	0.426728549	0.766121527	5.589667408	4.38E-60	1.62E-58	5.297770802	2.52E-44	1.29E-42
[truncated: 4,217 more rows]
